# Supplementary material for: Drug–food and drug–alcohol interactions: Pharmacists’ knowledge gaps and patient safety concerns in the United Arab Emirates
Source: PLoS One. 2026 Mar 27;21(3):e0346144. doi: 10.1371/journal.pone.0346144 (PMC13028502; doi:10.1371/journal.pone.0346144)
Supplement: S1 Data — (XLSX) [file pone.0346144.s002.xlsx]

## Sheet: Form responses 1
Do you agree to participate in this survey?	Emirate	What gender do you identify with?	Nationality	What is your age?	Education level:	Where do you practice:	How many years have you been practicing ?	Does your pharmacy offer teleservices	No. of licensed staff per shift in the pharmacy	Do you think you have enough information about food-drugs interactions?	9Which of the following age groups is most susceptible to food-drug interactions?	What is the main source for your knowledge of food-drug interactions?	In your work place, is it mandatory to attend conferences, workshops, seminars or course related to drug-food interaction?	During your career years, number of workshops, seminars, conferences or courses you attend related to drug food interaction?	Can amiodarone be taken with grapefruit?	Can atorvastatin be taken with grapefruit?	Does cauliflower consumption affect the efficacy of levothyroxine?	Does caffeine consumption affect the efficacy of diazepam?	Patients can eat more leafy green vegetables with Coumadin (warfarin):	Patient taking theophylline should avoid excessive coffee and tea:	Does milk affect the efficacy of tetracycline?	Patients taking monoamine oxidase inhibitors (MAOIs) should avoid eating aged cheeses	Does wheat bran diet affect the efficacy of digoxin?	Does protein-rich foods affect the efficacy of levodopa?	Grapefruit juice can be safely consumed with all antibiotics:	Patients should avoid taking spironolactone with food rich in potassium?	Best time to take Carbamazepine with respect to food	Best time to take Methotrexate with respect to food	Best time to take Isotretinoin with respect to food	Best time to take Omeprazole with respect to food	Best time to take Glipizide with respect to food	Best time to take NSAIDs with respect to food	Best time to take Levothyroxine with respect to food	Best time to take Griseofulvin with respect to food	Best time to take Metformin with respect to food	Best time to take Calcium carbonate supplement with respect to food	Best time to take Erythromycin stearate with respect to food	Best time to take Propranolol with respect to food	There is Antihistamine - Alcohol interaction	There is Paracetamol - Alcohol interaction	There is Metformin - Alcohol interaction	There is Isoniazid - Alcohol interaction	There is Warfarin - Alcohol interaction	There is Methotrexate - Alcohol interaction
Yes	Abu Dhabi	Female	Syrian	20-29 years	Postgraduate studies	Chain Pharmacy	3-5 years	No	3 or less	No	Children	Conferences, courses, and workshops...	No	Zero	No	No	No	No	No	No	No	No	No	No	No	No	Can be taken without regard to food	Can be taken without regard to food	Can be taken without regard to food	Can be taken without regard to food	Can be taken without regard to food	Can be taken without regard to food	Can be taken without regard to food	Can be taken without regard to food	Can be taken without regard to food	Can be taken without regard to food	Can be taken without regard to food	Can be taken without regard to food	Yes	Yes	Yes	Yes	Yes	Yes
Yes	Dubai	Female	Syrian	30-39 years	Bachelor of pharmacy	Chain Pharmacy	11-15 years	Yes	3 or less	No	Children, Adult, Elderly	University education	No	Zero	No	No	Yes	Yes	Yes	Yes	No	No	No	No	No	Yes	Two hours after meal	Can be taken without regard to food	Two hours after meal	Before meal with 1/2 hour	Before meal with 1/2 hour	With meal	Can be taken without regard to food	Two hours after meal	Before meal with 1/2 hour	Can be taken without regard to food	With meal	Before meal with 1/2 hour	Yes	No	No	Yes	Yes	Yes
Yes	Dubai	Female	Egyptian	20-29 years	Bachelor of pharmacy	Chain Pharmacy	3-5 years	Yes	More than 3	Yes	Children	University education	No	1-2	No	No	Yes	Yes	No	Yes	Yes	yes	Yes	Yes	No	Yes	Before meal with 1/2 hour	Two hours after meal	With meal	Before meal with 1/2 hour	Before meal with 1/2 hour	With meal	Before meal with 1/2 hour	Can be taken without regard to food	With meal	Before meal with 1/2 hour	Before meal with 1/2 hour	Can be taken without regard to food	No	Yes	No	Yes	No	Yes
Yes	Abu Dhabi	Female	Syrian	20-29 years	Bachelor of pharmacy	Chain Pharmacy	0-2 years	No	More than 3	Yes	Elderly	University education, Consultation with peers and medical experts	Yes	1-2	No	No	Yes	Yes	No	Yes	Yes	yes	No	Yes	No	Yes	With meal	Can be taken without regard to food	With meal	Before meal with 1/2 hour	Before meal with 1/2 hour	With meal	Before meal with 1/2 hour	With meal	With meal	With meal	Can be taken without regard to food	Can be taken without regard to food	Yes	Yes	Yes	Yes	Yes	Yes
Yes	Abu Dhabi	Female	Jordanian	20-29 years	Bachelor of pharmacy	Chain Pharmacy	0-2 years	Yes	3 or less	No	Children	University education, Conferences, courses, and workshops..., Consultation with peers and medical experts	No	1-2	No	No	No	No	No	No	Yes	No	No	No	No	No	Can be taken without regard to food	Two hours after meal	Before meal with 1/2 hour	Before meal with 1/2 hour	Two hours after meal	Two hours after meal	Two hours after meal	With meal	With meal	Can be taken without regard to food	Two hours after meal	Two hours after meal	Yes	Yes	No	No	Yes	Yes
Yes	Sharjah	Female	Syrian	20-29 years	Bachelor of pharmacy	individual Pharmacy	0-2 years	Yes	3 or less	No	Adult	University education	Yes	Zero	No	No	No	Yes	No	Yes	Yes	No	Yes	No	Yes	Yes	Two hours after meal	With meal	Before meal with 1/2 hour	Before meal with 1/2 hour	Two hours after meal	Two hours after meal	With meal	Can be taken without regard to food	Before meal with 1/2 hour	Before meal with 1/2 hour	With meal	Two hours after meal	No	No	Yes	Yes	Yes	Yes
Yes	Abu Dhabi	Female	Jordanian	30-39 years	Doctor of Pharmacy (Pharm D)	Chain Pharmacy	11-15 years	Yes	3 or less	Yes	Children	University education	Yes	Zero	No	No	Yes	Yes	No	No	Yes	yes	No	Yes	Yes	Yes	Before meal with 1/2 hour	Before meal with 1/2 hour	Before meal with 1/2 hour	Before meal with 1/2 hour	Before meal with 1/2 hour	With meal	Before meal with 1/2 hour	Before meal with 1/2 hour	Before meal with 1/2 hour	With meal	Before meal with 1/2 hour	Before meal with 1/2 hour	Yes	No	No	No	Yes	Yes
Yes	Abu Dhabi	Female	Jordanian	20-29 years	Bachelor of pharmacy	Chain Pharmacy	3-5 years	Yes	3 or less	Yes	Elderly	University education, Social media	No	3-5	No	Yes	Yes	Yes	No	Yes	Yes	yes	Yes	Yes	No	Yes	Can be taken without regard to food	Two hours after meal	With meal	Before meal with 1/2 hour	Before meal with 1/2 hour	With meal	Before meal with 1/2 hour	With meal	With meal	With meal	Two hours after meal	Can be taken without regard to food	Yes	Yes	Yes	Yes	Yes	Yes
Yes	Abu Dhabi	Male	Syrian	20-29 years	Bachelor of pharmacy	Chain Pharmacy	3-5 years	Yes	3 or less	No	Children, Elderly	University education	No	Zero	No	No	No	Yes	No	Yes	Yes	yes	No	Yes	No	Yes	Before meal with 1/2 hour	With meal	With meal	Before meal with 1/2 hour	With meal	With meal	Can be taken without regard to food	Two hours after meal	With meal	With meal	Can be taken without regard to food	With meal	Yes	Yes	No	No	Yes	Yes
Yes	Abu Dhabi	Female	Iraqi	30-39 years	Bachelor of pharmacy	Chain Pharmacy	6-10 years	Yes	3 or less	Yes	Elderly	University education, Consultation with peers and medical experts	No	1-2	No	No	Yes	Yes	No	Yes	Yes	yes	Yes	Yes	Yes	Yes	With meal	Two hours after meal	With meal	Before meal with 1/2 hour	With meal	With meal	Before meal with 1/2 hour	With meal	With meal	With meal	Before meal with 1/2 hour	With meal	Yes	Yes	Yes	Yes	Yes	Yes
Yes	Abu Dhabi	Female	Syrian	20-29 years	Bachelor of pharmacy	Chain Pharmacy	0-2 years	Yes	3 or less	Yes	Children	Conferences, courses, and workshops..., Consultation with peers and medical experts, Publish literature	Yes	1-2	No	No	No	Yes	No	Yes	Yes	yes	Yes	Yes	No	Yes	With meal	With meal	With meal	Before meal with 1/2 hour	Before meal with 1/2 hour	With meal	Before meal with 1/2 hour	With meal	With meal	With meal	Can be taken without regard to food	Can be taken without regard to food	Yes	Yes	Yes	Yes	Yes	Yes
Yes	Abu Dhabi	Male	Egyptian	30-39 years	Bachelor of pharmacy	Chain Pharmacy	6-10 years	No	More than 3	No	Children, Elderly	University education	No	Zero	No	No	Yes	Yes	No	Yes	Yes	yes	Yes	Yes	No	Yes	Two hours after meal	With meal	Two hours after meal	Before meal with 1/2 hour	Before meal with 1/2 hour	With meal	Before meal with 1/2 hour	Two hours after meal	Before meal with 1/2 hour	With meal	Before meal with 1/2 hour	Can be taken without regard to food	Yes	Yes	Yes	Yes	Yes	Yes
Yes	Dubai	Female	Syrian	30-39 years	Bachelor of pharmacy	Chain Pharmacy	3-5 years	Yes	More than 3	No	Children	University education, Conferences, courses, and workshops...	No	Zero	No	No	Yes	Yes	No	No	Yes	yes	Yes	Yes	No	Yes	Two hours after meal	With meal	With meal	Before meal with 1/2 hour	Before meal with 1/2 hour	With meal	Before meal with 1/2 hour	With meal	With meal	With meal	Before meal with 1/2 hour	Can be taken without regard to food	Yes	Yes	Yes	Yes	Yes	Yes
Yes	Sharjah	Female	Jordanian	30-39 years	Bachelor of pharmacy	Chain Pharmacy	6-10 years	Yes	More than 3	No	Adult	University education, Conferences, courses, and workshops..., Consultation with peers and medical experts, Social media	No	Zero	No	No	No	No	No	No	No	No	No	No	No	No	With meal	With meal	With meal	With meal	With meal	With meal	With meal	With meal	With meal	With meal	With meal	With meal	No	No	No	No	No	No
Yes	Dubai	Male	Indian	30-39 years	Bachelor of pharmacy	Chain Pharmacy	3-5 years	No	More than 3	No	Adult	University education, Conferences, courses, and workshops...	No	Zero	No	No	No	No	No	No	No	No	No	No	No	No	With meal	With meal	With meal	With meal	With meal	With meal	With meal	With meal	With meal	With meal	With meal	With meal	No	No	No	No	No	No
Yes	Abu Dhabi	Female	Syrian	30-39 years	Bachelor of pharmacy	Chain Pharmacy	3-5 years	No	More than 3	No	Children	University education, Conferences, courses, and workshops...	No	Zero	Yes	Yes	Yes	Yes	Yes	Yes	Yes	yes	Yes	Yes	Yes	Yes	Before meal with 1/2 hour	Before meal with 1/2 hour	Before meal with 1/2 hour	Before meal with 1/2 hour	Before meal with 1/2 hour	Before meal with 1/2 hour	Before meal with 1/2 hour	Before meal with 1/2 hour	Before meal with 1/2 hour	Before meal with 1/2 hour	Before meal with 1/2 hour	Before meal with 1/2 hour	Yes	Yes	Yes	Yes	Yes	Yes
Yes	Sharjah	Female	Syrian	30-39 years	Bachelor of pharmacy	Chain Pharmacy	3-5 years	Yes	More than 3	No	Children	University education, Conferences, courses, and workshops..., Publish literature, Social media	No	Zero	No	No	No	No	No	No	No	No	No	No	No	No	With meal	With meal	With meal	With meal	With meal	With meal	With meal	With meal	With meal	With meal	With meal	With meal	No	No	No	No	No	No
Yes	Abu Dhabi	Male	Egyptian	20-29 years	Bachelor of pharmacy	Chain Pharmacy	0-2 years	Yes	More than 3	Yes	Children	University education, Conferences, courses, and workshops..., Publish literature	No	Zero	Yes	Yes	Yes	Yes	Yes	Yes	Yes	yes	Yes	Yes	Yes	Yes	Before meal with 1/2 hour	Before meal with 1/2 hour	Before meal with 1/2 hour	Before meal with 1/2 hour	Before meal with 1/2 hour	Before meal with 1/2 hour	Before meal with 1/2 hour	Before meal with 1/2 hour	Before meal with 1/2 hour	Before meal with 1/2 hour	Before meal with 1/2 hour	Before meal with 1/2 hour	Yes	Yes	Yes	Yes	Yes	Yes
Yes	Abu Dhabi	Female	Indian	20-29 years	Postgraduate studies	Chain Pharmacy	3-5 years	Yes	More than 3	No	Children, Adult, Elderly	University education, Conferences, courses, and workshops..., Consultation with peers and medical experts, Publish literature, Social media	No	Zero	No	No	No	No	No	No	No	No	No	No	No	No	With meal	With meal	With meal	Before meal with 1/2 hour	With meal	Two hours after meal	Before meal with 1/2 hour	With meal	With meal	Two hours after meal	Two hours after meal	With meal	Yes	No	Yes	Yes	Yes	Yes
Yes	Dubai	Male	Sudanese	40-49 years	Doctor of Pharmacy (Pharm D)	Chain Pharmacy	11-15 years	Yes	More than 3	No	Children, Adult, Elderly	University education, Conferences, courses, and workshops..., Consultation with peers and medical experts	No	Zero	No	No	No	No	No	No	No	No	No	No	No	No	Before meal with 1/2 hour	Before meal with 1/2 hour	Before meal with 1/2 hour	Before meal with 1/2 hour	Before meal with 1/2 hour	Before meal with 1/2 hour	Before meal with 1/2 hour	Before meal with 1/2 hour	With meal	With meal	Can be taken without regard to food	Before meal with 1/2 hour	Yes	Yes	Yes	Yes	Yes	Yes
Yes	Sharjah	Male	Indian	20-29 years	Bachelor of pharmacy	Chain Pharmacy	3-5 years	No	More than 3	No	Children, Adult, Elderly	University education, Consultation with peers and medical experts	No	Zero	No	No	No	No	No	No	No	No	No	No	No	No	With meal	With meal	With meal	With meal	With meal	With meal	With meal	With meal	With meal	With meal	With meal	With meal	No	No	No	No	No	No
Yes	Sharjah	Male	Filipinos	30-39 years	Bachelor of pharmacy	Chain Pharmacy	0-2 years	No	More than 3	No	Children, Adult, Elderly	University education, Conferences, courses, and workshops...	No	Zero	No	No	No	No	No	No	No	No	No	No	No	No	Can be taken without regard to food	Can be taken without regard to food	Can be taken without regard to food	Can be taken without regard to food	Can be taken without regard to food	Can be taken without regard to food	Can be taken without regard to food	Can be taken without regard to food	Can be taken without regard to food	Can be taken without regard to food	Can be taken without regard to food	Can be taken without regard to food	Yes	Yes	Yes	Yes	Yes	Yes
Yes	Dubai	Female	Egyptian	40-49 years	Bachelor of pharmacy	individual Pharmacy	6-10 years	Yes	3 or less	No	Children, Adult	University education, Conferences, courses, and workshops..., Consultation with peers and medical experts	No	Zero	No	No	No	No	No	No	No	No	No	No	No	No	Two hours after meal	Two hours after meal	Two hours after meal	Two hours after meal	Two hours after meal	Two hours after meal	Two hours after meal	Two hours after meal	Two hours after meal	Two hours after meal	Two hours after meal	Two hours after meal	Yes	Yes	Yes	Yes	Yes	Yes
Yes	Ajman	Female	Egyptian	20-29 years	Bachelor of pharmacy	individual Pharmacy	0-2 years	Yes	More than 3	Yes	Children, Adult	University education, Conferences, courses, and workshops...	Yes	1-2	Yes	Yes	Yes	Yes	Yes	Yes	Yes	yes	Yes	Yes	Yes	Yes	Before meal with 1/2 hour	Before meal with 1/2 hour	Before meal with 1/2 hour	Before meal with 1/2 hour	Before meal with 1/2 hour	Before meal with 1/2 hour	Before meal with 1/2 hour	Before meal with 1/2 hour	Before meal with 1/2 hour	Before meal with 1/2 hour	Before meal with 1/2 hour	Before meal with 1/2 hour	Yes	Yes	Yes	Yes	Yes	Yes
Yes	Abu Dhabi	Male	Syrian	20-29 years	Postgraduate studies	individual Pharmacy	0-2 years	Yes	3 or less	No	Children, Elderly	University education, Conferences, courses, and workshops...	No	Zero	No	No	No	No	No	No	No	No	No	No	No	No	With meal	With meal	With meal	With meal	With meal	With meal	With meal	With meal	With meal	With meal	With meal	With meal	No	No	No	No	No	No
Yes	Abu Dhabi	Female	Palestinian	30-39 years	Bachelor of pharmacy	Chain Pharmacy	3-5 years	Yes	More than 3	No	Adult, Elderly	University education, Conferences, courses, and workshops..., Consultation with peers and medical experts, Social media	No	Zero	Yes	Yes	Yes	Yes	Yes	Yes	Yes	yes	Yes	Yes	Yes	Yes	Two hours after meal	Two hours after meal	Two hours after meal	Two hours after meal	Two hours after meal	Two hours after meal	Two hours after meal	Two hours after meal	Two hours after meal	Two hours after meal	Two hours after meal	Two hours after meal	No	No	No	No	No	No
Yes	Abu Dhabi	Male	Sudanese	20-29 years	Bachelor of pharmacy	Chain Pharmacy	3-5 years	Yes	More than 3	No	Children, Adult	University education, Conferences, courses, and workshops..., Publish literature, Social media	No	Zero	Yes	Yes	Yes	Yes	Yes	Yes	Yes	yes	Yes	Yes	Yes	Yes	Before meal with 1/2 hour	Before meal with 1/2 hour	Before meal with 1/2 hour	Before meal with 1/2 hour	Before meal with 1/2 hour	Before meal with 1/2 hour	Before meal with 1/2 hour	Before meal with 1/2 hour	Before meal with 1/2 hour	Before meal with 1/2 hour	Before meal with 1/2 hour	Before meal with 1/2 hour	Yes	Yes	Yes	Yes	Yes	Yes
Yes	Abu Dhabi	Female	Egyptian	30-39 years	Bachelor of pharmacy	Chain Pharmacy	3-5 years	Yes	More than 3	No	Children	University education, Conferences, courses, and workshops..., Social media	No	Zero	Yes	Yes	Yes	Yes	Yes	Yes	Yes	yes	Yes	Yes	Yes	Yes	With meal	With meal	With meal	With meal	With meal	With meal	With meal	With meal	With meal	With meal	With meal	With meal	Yes	Yes	Yes	Yes	Yes	Yes
Yes	Abu Dhabi	Male	Egyptian	30-39 years	Bachelor of pharmacy	Chain Pharmacy	3-5 years	Yes	More than 3	No	Adult	University education, Conferences, courses, and workshops..., Consultation with peers and medical experts, Social media	No	Zero	Yes	Yes	Yes	Yes	Yes	Yes	Yes	yes	Yes	Yes	Yes	Yes	Before meal with 1/2 hour	Before meal with 1/2 hour	Before meal with 1/2 hour	Before meal with 1/2 hour	Before meal with 1/2 hour	Before meal with 1/2 hour	Before meal with 1/2 hour	Before meal with 1/2 hour	Before meal with 1/2 hour	Before meal with 1/2 hour	Before meal with 1/2 hour	Before meal with 1/2 hour	Yes	Yes	Yes	Yes	Yes	Yes
Yes	Abu Dhabi	Female	Egyptian	20-29 years	Bachelor of pharmacy	Chain Pharmacy	3-5 years	Yes	More than 3	No	Elderly	University education	No	Zero	Yes	Yes	Yes	Yes	Yes	Yes	Yes	yes	Yes	Yes	Yes	Yes	Can be taken without regard to food	Can be taken without regard to food	Can be taken without regard to food	Can be taken without regard to food	Can be taken without regard to food	Can be taken without regard to food	Can be taken without regard to food	Can be taken without regard to food	Can be taken without regard to food	Can be taken without regard to food	Can be taken without regard to food	Can be taken without regard to food	Yes	Yes	Yes	Yes	Yes	Yes
Yes	Abu Dhabi	Male	Egyptian	20-29 years	Bachelor of pharmacy	Chain Pharmacy	0-2 years	Yes	More than 3	No	Children	University education, Conferences, courses, and workshops..., Consultation with peers and medical experts, Publish literature, Social media	No	3-5	No	No	No	No	No	No	No	No	No	No	No	No	Before meal with 1/2 hour	Before meal with 1/2 hour	Before meal with 1/2 hour	Before meal with 1/2 hour	Before meal with 1/2 hour	Before meal with 1/2 hour	Before meal with 1/2 hour	Before meal with 1/2 hour	Before meal with 1/2 hour	Before meal with 1/2 hour	Before meal with 1/2 hour	Before meal with 1/2 hour	No	No	No	No	No	No
Yes	Abu Dhabi	Female	Egyptian	20-29 years	Bachelor of pharmacy	Chain Pharmacy	3-5 years	Yes	More than 3	Yes	Children	University education, Conferences, courses, and workshops..., Social media	Yes	1-2	No	No	No	No	No	No	No	No	No	No	No	No	With meal	With meal	With meal	With meal	With meal	With meal	With meal	With meal	With meal	With meal	With meal	With meal	No	No	No	No	No	No
Yes	Abu Dhabi	Female	Syrian	20-29 years	Bachelor of pharmacy	Chain Pharmacy	3-5 years	Yes	More than 3	No	Children	University education, Conferences, courses, and workshops...	No	Zero	Yes	Yes	Yes	Yes	Yes	Yes	Yes	yes	Yes	Yes	Yes	Yes	Before meal with 1/2 hour	Before meal with 1/2 hour	Before meal with 1/2 hour	Before meal with 1/2 hour	Before meal with 1/2 hour	Before meal with 1/2 hour	Before meal with 1/2 hour	Before meal with 1/2 hour	Before meal with 1/2 hour	Before meal with 1/2 hour	Before meal with 1/2 hour	Before meal with 1/2 hour	Yes	Yes	Yes	Yes	Yes	Yes
Yes	Abu Dhabi	Female	Syrian	20-29 years	Bachelor of pharmacy	Chain Pharmacy	0-2 years	Yes	More than 3	No	Children	University education, Conferences, courses, and workshops..., Consultation with peers and medical experts, Publish literature, Social media	No	Zero	Yes	Yes	Yes	Yes	Yes	Yes	Yes	yes	Yes	Yes	Yes	Yes	Before meal with 1/2 hour	Before meal with 1/2 hour	Before meal with 1/2 hour	Before meal with 1/2 hour	Before meal with 1/2 hour	Before meal with 1/2 hour	Before meal with 1/2 hour	Before meal with 1/2 hour	Before meal with 1/2 hour	Before meal with 1/2 hour	Before meal with 1/2 hour	Before meal with 1/2 hour	Yes	Yes	Yes	Yes	Yes	Yes
Yes	Abu Dhabi	Female	Syrian	20-29 years	Bachelor of pharmacy	Chain Pharmacy	0-2 years	Yes	More than 3	Yes	Children	University education, Conferences, courses, and workshops..., Publish literature	No	Zero	Yes	Yes	Yes	Yes	Yes	Yes	Yes	yes	Yes	Yes	Yes	Yes	Before meal with 1/2 hour	Before meal with 1/2 hour	Before meal with 1/2 hour	Before meal with 1/2 hour	Before meal with 1/2 hour	Before meal with 1/2 hour	Before meal with 1/2 hour	Before meal with 1/2 hour	Before meal with 1/2 hour	Before meal with 1/2 hour	Before meal with 1/2 hour	Before meal with 1/2 hour	Yes	Yes	Yes	Yes	Yes	Yes
Yes	Abu Dhabi	Female	Syrian	20-29 years	Bachelor of pharmacy	Chain Pharmacy	0-2 years	Yes	More than 3	No	Children	University education, Conferences, courses, and workshops..., Consultation with peers and medical experts	No	Zero	Yes	Yes	Yes	Yes	Yes	Yes	Yes	yes	Yes	Yes	Yes	Yes	Before meal with 1/2 hour	Before meal with 1/2 hour	Before meal with 1/2 hour	Before meal with 1/2 hour	Before meal with 1/2 hour	Before meal with 1/2 hour	Before meal with 1/2 hour	Before meal with 1/2 hour	Before meal with 1/2 hour	Before meal with 1/2 hour	Before meal with 1/2 hour	Before meal with 1/2 hour	Yes	Yes	Yes	Yes	Yes	Yes
Yes	Abu Dhabi	Female	Syrian	20-29 years	Bachelor of pharmacy	Chain Pharmacy	0-2 years	Yes	More than 3	No	Children	University education, Conferences, courses, and workshops..., Consultation with peers and medical experts	No	Zero	Yes	Yes	Yes	Yes	Yes	Yes	Yes	yes	Yes	Yes	Yes	Yes	Before meal with 1/2 hour	Before meal with 1/2 hour	Before meal with 1/2 hour	Before meal with 1/2 hour	Before meal with 1/2 hour	Before meal with 1/2 hour	Before meal with 1/2 hour	Before meal with 1/2 hour	Before meal with 1/2 hour	Before meal with 1/2 hour	Before meal with 1/2 hour	Before meal with 1/2 hour	Yes	Yes	Yes	Yes	Yes	Yes
Yes	Abu Dhabi	Female	Syrian	20-29 years	Bachelor of pharmacy	Chain Pharmacy	0-2 years	Yes	More than 3	Yes	Children	University education, Conferences, courses, and workshops...	No	Zero	Yes	Yes	Yes	Yes	Yes	Yes	Yes	yes	Yes	Yes	Yes	Yes	Before meal with 1/2 hour	Before meal with 1/2 hour	Before meal with 1/2 hour	Before meal with 1/2 hour	Before meal with 1/2 hour	Before meal with 1/2 hour	Before meal with 1/2 hour	Before meal with 1/2 hour	Before meal with 1/2 hour	Before meal with 1/2 hour	Before meal with 1/2 hour	Before meal with 1/2 hour	Yes	Yes	Yes	Yes	Yes	Yes
Yes	Abu Dhabi	Female	Syrian	20-29 years	Bachelor of pharmacy	Chain Pharmacy	0-2 years	Yes	More than 3	No	Children	University education, Consultation with peers and medical experts	No	Zero	Yes	Yes	Yes	Yes	Yes	Yes	Yes	yes	Yes	Yes	Yes	Yes	Before meal with 1/2 hour	Before meal with 1/2 hour	Before meal with 1/2 hour	Before meal with 1/2 hour	Before meal with 1/2 hour	Before meal with 1/2 hour	Before meal with 1/2 hour	Before meal with 1/2 hour	Before meal with 1/2 hour	Before meal with 1/2 hour	Before meal with 1/2 hour	Before meal with 1/2 hour	Yes	Yes	Yes	Yes	Yes	Yes
Yes	Abu Dhabi	Female	Syrian	20-29 years	Bachelor of pharmacy	Chain Pharmacy	0-2 years	Yes	More than 3	No	Children	University education, Conferences, courses, and workshops..., Consultation with peers and medical experts	No	Zero	Yes	Yes	Yes	Yes	Yes	Yes	Yes	yes	Yes	Yes	Yes	Yes	Before meal with 1/2 hour	Before meal with 1/2 hour	Before meal with 1/2 hour	Before meal with 1/2 hour	Before meal with 1/2 hour	Before meal with 1/2 hour	Before meal with 1/2 hour	Before meal with 1/2 hour	Before meal with 1/2 hour	Before meal with 1/2 hour	Before meal with 1/2 hour	Before meal with 1/2 hour	Yes	Yes	Yes	Yes	Yes	Yes
Yes	Dubai	Male	Egyptian	30-39 years	Bachelor of pharmacy	Chain Pharmacy	3-5 years	Yes	More than 3	Yes	Adult	University education, Conferences, courses, and workshops..., Social media	No	Zero	No	No	No	No	No	No	No	No	No	No	No	No	With meal	With meal	With meal	With meal	With meal	With meal	With meal	With meal	With meal	With meal	With meal	With meal	No	No	No	No	No	No
Yes	Dubai	Male	Egyptian	30-39 years	Bachelor of pharmacy	Chain Pharmacy	3-5 years	Yes	More than 3	No	Adult	University education, Publish literature, Social media	No	Zero	No	No	No	No	No	No	No	No	No	No	No	No	With meal	With meal	With meal	With meal	With meal	With meal	With meal	With meal	With meal	With meal	With meal	With meal	No	No	No	No	No	No
Yes	Dubai	Male	Egyptian	30-39 years	Bachelor of pharmacy	Chain Pharmacy	3-5 years	Yes	More than 3	No	Adult	University education, Conferences, courses, and workshops..., Social media	No	Zero	No	No	No	No	No	No	No	No	No	No	No	No	With meal	With meal	With meal	With meal	With meal	With meal	With meal	With meal	With meal	With meal	With meal	With meal	No	No	No	No	No	No
Yes	Dubai	Male	Egyptian	30-39 years	Bachelor of pharmacy	Chain Pharmacy	3-5 years	Yes	More than 3	No	Adult	University education	No	Zero	No	No	No	No	No	No	No	No	No	No	No	No	With meal	With meal	With meal	With meal	With meal	With meal	With meal	With meal	With meal	With meal	With meal	With meal	No	No	No	No	No	No
Yes	Dubai	Male	Egyptian	30-39 years	Bachelor of pharmacy	Chain Pharmacy	3-5 years	Yes	More than 3	Yes	Adult	University education, Conferences, courses, and workshops..., Consultation with peers and medical experts	No	Zero	No	No	No	No	No	No	No	No	No	No	No	No	With meal	With meal	With meal	With meal	With meal	With meal	With meal	With meal	With meal	With meal	With meal	With meal	No	No	No	No	No	No
Yes	Dubai	Male	Egyptian	30-39 years	Bachelor of pharmacy	Chain Pharmacy	3-5 years	Yes	More than 3	No	Adult	University education, Conferences, courses, and workshops..., Consultation with peers and medical experts	No	Zero	No	No	No	No	No	No	No	No	No	No	No	No	With meal	With meal	With meal	With meal	With meal	With meal	With meal	With meal	With meal	With meal	With meal	With meal	No	No	No	No	No	No
Yes	Dubai	Male	Egyptian	30-39 years	Bachelor of pharmacy	Chain Pharmacy	3-5 years	Yes	More than 3	No	Adult	University education, Conferences, courses, and workshops..., Consultation with peers and medical experts, Publish literature	No	Zero	No	No	No	No	No	No	No	No	No	No	No	No	With meal	With meal	With meal	With meal	With meal	With meal	With meal	With meal	With meal	With meal	With meal	With meal	No	No	No	No	No	No
Yes	Dubai	Male	Egyptian	30-39 years	Bachelor of pharmacy	Chain Pharmacy	3-5 years	Yes	More than 3	No	Adult	University education, Conferences, courses, and workshops..., Consultation with peers and medical experts	No	Zero	No	No	No	No	No	No	No	No	No	No	No	No	With meal	With meal	With meal	With meal	With meal	With meal	With meal	With meal	With meal	With meal	With meal	With meal	No	No	No	No	No	No
Yes	Dubai	Male	Egyptian	30-39 years	Bachelor of pharmacy	Chain Pharmacy	3-5 years	Yes	More than 3	Yes	Adult	University education, Conferences, courses, and workshops..., Consultation with peers and medical experts, Publish literature	No	Zero	No	No	No	No	No	No	No	No	No	No	No	No	With meal	With meal	With meal	With meal	With meal	With meal	With meal	With meal	With meal	With meal	With meal	With meal	No	No	No	No	No	No
Yes	Dubai	Male	Egyptian	30-39 years	Bachelor of pharmacy	Chain Pharmacy	3-5 years	Yes	More than 3	Yes	Adult	University education, Conferences, courses, and workshops..., Consultation with peers and medical experts, Publish literature	No	Zero	No	No	No	No	No	No	No	No	No	No	No	No	With meal	With meal	With meal	With meal	With meal	With meal	With meal	With meal	With meal	With meal	With meal	With meal	No	No	No	No	No	No
Yes	Abu Dhabi	Male	Jordanian	20-29 years	Bachelor of pharmacy	Chain Pharmacy	3-5 years	Yes	3 or less	Yes	Elderly	University education, Conferences, courses, and workshops..., Social media	Yes	1-2	Yes	No	Yes	Yes	No	No	Yes	No	Yes	No	Yes	Yes	Before meal with 1/2 hour	With meal	With meal	With meal	Before meal with 1/2 hour	Before meal with 1/2 hour	Before meal with 1/2 hour	With meal	With meal	Before meal with 1/2 hour	Before meal with 1/2 hour	Before meal with 1/2 hour	Yes	Yes	No	No	Yes	Yes
Yes	Abu Dhabi	Female	Egyptian	30-39 years	Bachelor of pharmacy	Chain Pharmacy	3-5 years	Yes	More than 3	No	Children, Adult, Elderly	University education, Conferences, courses, and workshops..., Consultation with peers and medical experts, Social media	No	Zero	Yes	Yes	Yes	Yes	Yes	Yes	Yes	yes	Yes	Yes	Yes	Yes	Before meal with 1/2 hour	Before meal with 1/2 hour	Before meal with 1/2 hour	Before meal with 1/2 hour	Before meal with 1/2 hour	Before meal with 1/2 hour	Before meal with 1/2 hour	Before meal with 1/2 hour	Before meal with 1/2 hour	Before meal with 1/2 hour	Before meal with 1/2 hour	Before meal with 1/2 hour	Yes	Yes	Yes	Yes	Yes	Yes
Yes	Abu Dhabi	Male	Egyptian	30-39 years	Bachelor of pharmacy	Chain Pharmacy	6-10 years	Yes	3 or less	Yes	Elderly	University education	Yes	1-2	No	No	Yes	Yes	No	Yes	Yes	yes	Yes	Yes	No	Yes	Can be taken without regard to food	Two hours after meal	With meal	Before meal with 1/2 hour	Before meal with 1/2 hour	With meal	Before meal with 1/2 hour	With meal	With meal	With meal	Can be taken without regard to food	Can be taken without regard to food	Yes	Yes	Yes	Yes	Yes	Yes
Yes	Abu Dhabi	Male	Egyptian	20-29 years	Bachelor of pharmacy	Chain Pharmacy	3-5 years	Yes	3 or less	Yes	Elderly	University education, Consultation with peers and medical experts, Social media	Yes	3-5	No	No	Yes	Yes	No	Yes	Yes	yes	Yes	Yes	No	Yes	Can be taken without regard to food	Two hours after meal	With meal	Before meal with 1/2 hour	Before meal with 1/2 hour	With meal	Before meal with 1/2 hour	With meal	With meal	With meal	Can be taken without regard to food	Can be taken without regard to food	Yes	Yes	Yes	Yes	Yes	Yes
Yes	Abu Dhabi	Male	Egyptian	20-29 years	Bachelor of pharmacy	Chain Pharmacy	3-5 years	Yes	3 or less	Yes	Adult, Elderly	University education, Conferences, courses, and workshops..., Consultation with peers and medical experts	Yes	3-5	No	No	Yes	Yes	No	Yes	Yes	yes	Yes	Yes	No	Yes	Can be taken without regard to food	Two hours after meal	With meal	Before meal with 1/2 hour	Before meal with 1/2 hour	With meal	With meal	With meal	With meal	With meal	Can be taken without regard to food	Can be taken without regard to food	Yes	Yes	Yes	Yes	Yes	Yes
Yes	Abu Dhabi	Male	Egyptian	20-29 years	Bachelor of pharmacy	Chain Pharmacy	0-2 years	Yes	3 or less	Yes	Elderly	University education, Conferences, courses, and workshops..., Consultation with peers and medical experts	Yes	1-2	No	No	Yes	Yes	No	Yes	Yes	yes	Yes	Yes	No	Yes	Can be taken without regard to food	Two hours after meal	With meal	Before meal with 1/2 hour	Before meal with 1/2 hour	With meal	Before meal with 1/2 hour	With meal	With meal	With meal	Can be taken without regard to food	Can be taken without regard to food	Yes	Yes	Yes	Yes	Yes	Yes
Yes	Abu Dhabi	Male	Egyptian	20-29 years	Bachelor of pharmacy	Chain Pharmacy	3-5 years	Yes	3 or less	Yes	Elderly	University education, Conferences, courses, and workshops..., Consultation with peers and medical experts	Yes	1-2	No	No	Yes	Yes	No	Yes	Yes	yes	Yes	Yes	No	Yes	Can be taken without regard to food	Two hours after meal	With meal	Before meal with 1/2 hour	Before meal with 1/2 hour	With meal	Before meal with 1/2 hour	With meal	With meal	With meal	Can be taken without regard to food	Can be taken without regard to food	Yes	Yes	Yes	Yes	Yes	Yes
Yes	Abu Dhabi	Female	Egyptian	20-29 years	Bachelor of pharmacy	Chain Pharmacy	3-5 years	Yes	3 or less	No	Elderly	University education, Conferences, courses, and workshops...	No	Zero	Yes	Yes	Yes	Yes	Yes	Yes	Yes	yes	Yes	Yes	Yes	Yes	With meal	With meal	With meal	With meal	With meal	With meal	With meal	With meal	With meal	With meal	With meal	With meal	Yes	Yes	Yes	Yes	Yes	Yes
Yes	Abu Dhabi	Male	Egyptian	20-29 years	Bachelor of pharmacy	Chain Pharmacy	3-5 years	Yes	3 or less	Yes	Elderly	University education, Consultation with peers and medical experts	Yes	3-5	No	No	Yes	Yes	No	Yes	Yes	yes	Yes	Yes	No	Yes	Can be taken without regard to food	Two hours after meal	With meal	Before meal with 1/2 hour	Before meal with 1/2 hour	With meal	Before meal with 1/2 hour	With meal	With meal	With meal	Can be taken without regard to food	Can be taken without regard to food	Yes	Yes	Yes	Yes	Yes	Yes
Yes	Abu Dhabi	Female	Egyptian	30-39 years	Bachelor of pharmacy	Chain Pharmacy	3-5 years	Yes	3 or less	Yes	Adult	University education, Consultation with peers and medical experts, Social media	No	Zero	Yes	Yes	Yes	Yes	Yes	Yes	Yes	yes	Yes	Yes	Yes	Yes	Can be taken without regard to food	Can be taken without regard to food	Can be taken without regard to food	Can be taken without regard to food	Can be taken without regard to food	Can be taken without regard to food	Can be taken without regard to food	Can be taken without regard to food	Can be taken without regard to food	Can be taken without regard to food	Can be taken without regard to food	Can be taken without regard to food	Yes	Yes	Yes	Yes	Yes	Yes
Yes	Abu Dhabi	Female	Egyptian	20-29 years	Bachelor of pharmacy	Chain Pharmacy	3-5 years	Yes	3 or less	Yes	Adult, Elderly	University education, Conferences, courses, and workshops...	No	Zero	No	No	No	No	No	No	No	No	No	No	No	No	Before meal with 1/2 hour	Before meal with 1/2 hour	Before meal with 1/2 hour	Before meal with 1/2 hour	Before meal with 1/2 hour	Before meal with 1/2 hour	Before meal with 1/2 hour	Before meal with 1/2 hour	Before meal with 1/2 hour	Before meal with 1/2 hour	Before meal with 1/2 hour	Before meal with 1/2 hour	Yes	Yes	Yes	Yes	Yes	Yes
Yes	Dubai	Female	Egyptian	30-39 years	Bachelor of pharmacy	Chain Pharmacy	0-2 years	Yes	3 or less	No	Adult	University education, Conferences, courses, and workshops..., Social media	No	Zero	No	No	No	No	No	No	No	No	No	No	No	No	With meal	With meal	With meal	Before meal with 1/2 hour	With meal	With meal	With meal	With meal	With meal	With meal	With meal	With meal	Yes	Yes	Yes	Yes	Yes	Yes
Yes	Ajman	Female	Egyptian	20-29 years	Bachelor of pharmacy	Chain Pharmacy	3-5 years	Yes	3 or less	No	Adult	University education, Conferences, courses, and workshops..., Consultation with peers and medical experts	No	Zero	No	No	No	No	No	No	No	No	No	No	No	No	Before meal with 1/2 hour	Before meal with 1/2 hour	Before meal with 1/2 hour	Before meal with 1/2 hour	Before meal with 1/2 hour	Before meal with 1/2 hour	Before meal with 1/2 hour	Before meal with 1/2 hour	Before meal with 1/2 hour	Before meal with 1/2 hour	Before meal with 1/2 hour	Before meal with 1/2 hour	Yes	Yes	Yes	Yes	Yes	Yes
Yes	Abu Dhabi	Male	Egyptian	20-29 years	Bachelor of pharmacy	Chain Pharmacy	0-2 years	Yes	3 or less	Yes	Elderly	University education, Consultation with peers and medical experts	Yes	1-2	No	No	Yes	Yes	No	Yes	Yes	yes	Yes	Yes	No	Yes	Can be taken without regard to food	Two hours after meal	With meal	Before meal with 1/2 hour	Before meal with 1/2 hour	With meal	Before meal with 1/2 hour	With meal	With meal	With meal	Can be taken without regard to food	Can be taken without regard to food	Yes	Yes	Yes	Yes	Yes	Yes
Yes	Dubai	Female	Indian	20-29 years	Bachelor of pharmacy	Chain Pharmacy	3-5 years	Yes	3 or less	No	Elderly	University education, Publish literature, Social media	No	Zero	Yes	Yes	Yes	Yes	Yes	Yes	Yes	yes	Yes	Yes	Yes	Yes	Can be taken without regard to food	Can be taken without regard to food	Two hours after meal	Before meal with 1/2 hour	With meal	Two hours after meal	Can be taken without regard to food	Two hours after meal	With meal	Two hours after meal	Before meal with 1/2 hour	Before meal with 1/2 hour	Yes	Yes	Yes	Yes	Yes	Yes
Yes	Abu Dhabi	Male	Egyptian	20-29 years	Bachelor of pharmacy	Chain Pharmacy	3-5 years	Yes	3 or less	Yes	Elderly	University education, Consultation with peers and medical experts	Yes	1-2	No	No	Yes	Yes	No	Yes	Yes	yes	Yes	Yes	No	Yes	Can be taken without regard to food	Two hours after meal	With meal	Before meal with 1/2 hour	Before meal with 1/2 hour	With meal	Before meal with 1/2 hour	With meal	With meal	With meal	Can be taken without regard to food	Can be taken without regard to food	Yes	Yes	Yes	Yes	Yes	Yes
Yes	Dubai	Female	Egyptian	30-39 years	Bachelor of pharmacy	Chain Pharmacy	3-5 years	Yes	3 or less	No	Elderly	University education, Conferences, courses, and workshops..., Social media	No	Zero	Yes	Yes	Yes	Yes	Yes	Yes	Yes	yes	Yes	Yes	Yes	Yes	Before meal with 1/2 hour	Before meal with 1/2 hour	Before meal with 1/2 hour	Before meal with 1/2 hour	Before meal with 1/2 hour	Two hours after meal	Before meal with 1/2 hour	Before meal with 1/2 hour	With meal	Two hours after meal	Two hours after meal	Before meal with 1/2 hour	Yes	Yes	Yes	Yes	Yes	Yes
Yes	Abu Dhabi	Male	Egyptian	20-29 years	Bachelor of pharmacy	Chain Pharmacy	3-5 years	Yes	3 or less	Yes	Elderly	University education, Consultation with peers and medical experts	Yes	1-2	No	No	Yes	Yes	No	Yes	Yes	yes	Yes	Yes	No	Yes	Can be taken without regard to food	Two hours after meal	With meal	Before meal with 1/2 hour	Before meal with 1/2 hour	With meal	Before meal with 1/2 hour	With meal	With meal	With meal	Can be taken without regard to food	Can be taken without regard to food	Yes	Yes	Yes	Yes	Yes	Yes
Yes	Dubai	Female	Syrian	30-39 years	Bachelor of pharmacy	Chain Pharmacy	3-5 years	Yes	3 or less	No	Adult	University education, Conferences, courses, and workshops...	No	Zero	No	No	No	No	No	No	No	No	No	No	No	No	Can be taken without regard to food	Can be taken without regard to food	Can be taken without regard to food	Before meal with 1/2 hour	With meal	Two hours after meal	With meal	With meal	Before meal with 1/2 hour	Two hours after meal	Two hours after meal	Before meal with 1/2 hour	Yes	Yes	Yes	Yes	Yes	Yes
Yes	Abu Dhabi	Male	Egyptian	20-29 years	Bachelor of pharmacy	Chain Pharmacy	3-5 years	Yes	3 or less	Yes	Adult, Elderly	University education, Consultation with peers and medical experts	Yes	3-5	No	No	Yes	Yes	No	Yes	Yes	yes	Yes	Yes	No	Yes	Can be taken without regard to food	Two hours after meal	With meal	Before meal with 1/2 hour	Before meal with 1/2 hour	With meal	Before meal with 1/2 hour	With meal	With meal	With meal	Can be taken without regard to food	Can be taken without regard to food	Yes	Yes	Yes	Yes	Yes	Yes
Yes	Abu Dhabi	Male	Egyptian	20-29 years	Bachelor of pharmacy	Chain Pharmacy	3-5 years	Yes	3 or less	Yes	Elderly	Conferences, courses, and workshops..., Consultation with peers and medical experts, Social media	Yes	1-2	No	No	Yes	Yes	No	Yes	Yes	yes	Yes	Yes	No	Yes	Can be taken without regard to food	Two hours after meal	With meal	Before meal with 1/2 hour	Before meal with 1/2 hour	With meal	Before meal with 1/2 hour	With meal	With meal	With meal	Can be taken without regard to food	Can be taken without regard to food	Yes	Yes	Yes	Yes	Yes	Yes
Yes	Dubai	Female	Egyptian	20-29 years	Bachelor of pharmacy	Chain Pharmacy	3-5 years	Yes	3 or less	No	Children, Adult, Elderly	University education, Conferences, courses, and workshops..., Consultation with peers and medical experts, Social media	No	Zero	Yes	Yes	Yes	Yes	Yes	Yes	Yes	yes	Yes	Yes	Yes	Yes	Before meal with 1/2 hour	Before meal with 1/2 hour	Before meal with 1/2 hour	Before meal with 1/2 hour	Before meal with 1/2 hour	Two hours after meal	Before meal with 1/2 hour	Two hours after meal	With meal	Two hours after meal	Can be taken without regard to food	Two hours after meal	Yes	Yes	Yes	Yes	Yes	Yes
Yes	Abu Dhabi	Male	Indian	30-39 years	Bachelor of pharmacy	Chain Pharmacy	6-10 years	Yes	3 or less	Yes	Elderly	University education, Consultation with peers and medical experts, Social media	Yes	3-5	No	No	Yes	Yes	No	Yes	Yes	yes	Yes	Yes	No	Yes	Can be taken without regard to food	Two hours after meal	With meal	Before meal with 1/2 hour	Before meal with 1/2 hour	With meal	Before meal with 1/2 hour	With meal	With meal	With meal	Can be taken without regard to food	Can be taken without regard to food	Yes	Yes	Yes	Yes	Yes	Yes
Yes	Sharjah	Female	Egyptian	30-39 years	Bachelor of pharmacy	Chain Pharmacy	6-10 years	Yes	3 or less	No	Adult	University education, Conferences, courses, and workshops..., Social media	No	Zero	Yes	Yes	Yes	Yes	Yes	Yes	Yes	yes	Yes	Yes	Yes	Yes	Two hours after meal	Two hours after meal	Two hours after meal	Before meal with 1/2 hour	With meal	Two hours after meal	Can be taken without regard to food	Can be taken without regard to food	With meal	Two hours after meal	Two hours after meal	With meal	Yes	Yes	Yes	Yes	Yes	Yes
Yes	Abu Dhabi	Male	Indian	30-39 years	Bachelor of pharmacy	Chain Pharmacy	6-10 years	Yes	3 or less	Yes	Elderly	University education, Consultation with peers and medical experts, Social media	Yes	3-5	No	No	Yes	Yes	No	Yes	Yes	yes	Yes	Yes	No	Yes	Can be taken without regard to food	Two hours after meal	With meal	Before meal with 1/2 hour	Before meal with 1/2 hour	With meal	Before meal with 1/2 hour	With meal	With meal	With meal	Can be taken without regard to food	Can be taken without regard to food	Yes	Yes	Yes	Yes	Yes	Yes
Yes	Abu Dhabi	Female	Egyptian	20-29 years	Bachelor of pharmacy	Chain Pharmacy	3-5 years	Yes	3 or less	No	Children	University education, Conferences, courses, and workshops..., Publish literature	No	Zero	Yes	Yes	Yes	Yes	Yes	Yes	Yes	yes	Yes	Yes	Yes	Yes	Before meal with 1/2 hour	Before meal with 1/2 hour	Before meal with 1/2 hour	Before meal with 1/2 hour	Before meal with 1/2 hour	Two hours after meal	Two hours after meal	Two hours after meal	Two hours after meal	Two hours after meal	Two hours after meal	Two hours after meal	Yes	Yes	Yes	Yes	Yes	Yes
Yes	Abu Dhabi	Male	Indian	30-39 years	Bachelor of pharmacy	Chain Pharmacy	6-10 years	Yes	3 or less	Yes	Adult, Elderly	University education, Conferences, courses, and workshops..., Consultation with peers and medical experts	Yes	3-5	No	No	Yes	Yes	No	Yes	Yes	yes	Yes	Yes	No	Yes	Can be taken without regard to food	Before meal with 1/2 hour	With meal	Before meal with 1/2 hour	Before meal with 1/2 hour	With meal	Before meal with 1/2 hour	With meal	With meal	With meal	Before meal with 1/2 hour	Can be taken without regard to food	Yes	Yes	Yes	Yes	Yes	Yes
Yes	Abu Dhabi	Male	Indian	30-39 years	Bachelor of pharmacy	Chain Pharmacy	3-5 years	Yes	3 or less	Yes	Elderly	University education, Consultation with peers and medical experts	Yes	3-5	No	No	Yes	Yes	No	Yes	Yes	yes	Yes	Yes	No	Yes	Can be taken without regard to food	Two hours after meal	With meal	Before meal with 1/2 hour	Before meal with 1/2 hour	With meal	Before meal with 1/2 hour	With meal	With meal	With meal	Can be taken without regard to food	Can be taken without regard to food	Yes	Yes	Yes	Yes	Yes	Yes
Yes	Abu Dhabi	Male	Indian	30-39 years	Bachelor of pharmacy	Chain Pharmacy	3-5 years	Yes	3 or less	Yes	Elderly	University education, Consultation with peers and medical experts	Yes	3-5	No	No	Yes	Yes	No	Yes	Yes	yes	Yes	Yes	No	Yes	Can be taken without regard to food	Two hours after meal	With meal	Before meal with 1/2 hour	Before meal with 1/2 hour	With meal	Before meal with 1/2 hour	With meal	With meal	With meal	Can be taken without regard to food	Can be taken without regard to food	Yes	Yes	Yes	Yes	Yes	Yes
Yes	Abu Dhabi	Male	Indian	30-39 years	Bachelor of pharmacy	Chain Pharmacy	3-5 years	Yes	3 or less	Yes	Elderly	University education, Consultation with peers and medical experts	Yes	3-5	No	No	Yes	Yes	No	Yes	Yes	yes	Yes	Yes	No	Yes	Can be taken without regard to food	Two hours after meal	With meal	Before meal with 1/2 hour	Before meal with 1/2 hour	With meal	Before meal with 1/2 hour	With meal	With meal	With meal	Can be taken without regard to food	Can be taken without regard to food	Yes	Yes	Yes	Yes	Yes	Yes
Yes	Abu Dhabi	Male	Indian	30-39 years	Bachelor of pharmacy	Chain Pharmacy	6-10 years	Yes	3 or less	Yes	Elderly	University education, Consultation with peers and medical experts, Social media	Yes	1-2	No	No	Yes	Yes	No	Yes	Yes	yes	Yes	Yes	No	Yes	Can be taken without regard to food	Two hours after meal	With meal	Before meal with 1/2 hour	Before meal with 1/2 hour	With meal	Before meal with 1/2 hour	With meal	With meal	With meal	Can be taken without regard to food	Can be taken without regard to food	Yes	Yes	Yes	Yes	Yes	Yes
Yes	Umm Al-Quwain	Female	Egyptian	30-39 years	Bachelor of pharmacy	Chain Pharmacy	3-5 years	Yes	3 or less	No	Adult	University education	No	Zero	Yes	Yes	Yes	Yes	Yes	Yes	Yes	yes	Yes	Yes	Yes	Yes	Before meal with 1/2 hour	Before meal with 1/2 hour	Before meal with 1/2 hour	Before meal with 1/2 hour	Two hours after meal	Two hours after meal	Two hours after meal	Two hours after meal	With meal	Two hours after meal	Two hours after meal	Before meal with 1/2 hour	Yes	Yes	Yes	Yes	Yes	Yes
Yes	Abu Dhabi	Male	Indian	30-39 years	Bachelor of pharmacy	Chain Pharmacy	3-5 years	Yes	3 or less	Yes	Adult, Elderly	University education, Consultation with peers and medical experts, Social media	Yes	3-5	No	No	Yes	Yes	No	Yes	Yes	yes	Yes	Yes	No	Yes	Can be taken without regard to food	Two hours after meal	With meal	Before meal with 1/2 hour	Before meal with 1/2 hour	With meal	Before meal with 1/2 hour	With meal	With meal	With meal	Can be taken without regard to food	Can be taken without regard to food	Yes	Yes	Yes	Yes	Yes	Yes
Yes	Abu Dhabi	Male	Indian	30-39 years	Bachelor of pharmacy	Chain Pharmacy	3-5 years	Yes	3 or less	Yes	Adult, Elderly	University education, Consultation with peers and medical experts, Social media	Yes	1-2	No	No	Yes	Yes	No	Yes	Yes	yes	Yes	Yes	No	Yes	Can be taken without regard to food	Two hours after meal	With meal	Before meal with 1/2 hour	Before meal with 1/2 hour	With meal	Before meal with 1/2 hour	With meal	With meal	With meal	Can be taken without regard to food	Can be taken without regard to food	Yes	Yes	Yes	Yes	Yes	Yes
Yes	Abu Dhabi	Male	Indian	30-39 years	Bachelor of pharmacy	Chain Pharmacy	6-10 years	Yes	3 or less	Yes	Elderly	University education, Consultation with peers and medical experts, Social media	Yes	1-2	No	No	Yes	Yes	No	Yes	Yes	yes	Yes	Yes	No	Yes	Can be taken without regard to food	Two hours after meal	With meal	Before meal with 1/2 hour	Before meal with 1/2 hour	With meal	Before meal with 1/2 hour	With meal	With meal	With meal	Can be taken without regard to food	Can be taken without regard to food	Yes	Yes	Yes	Yes	Yes	Yes
Yes	Abu Dhabi	Male	Indian	30-39 years	Bachelor of pharmacy	Chain Pharmacy	6-10 years	Yes	3 or less	Yes	Elderly	University education, Consultation with peers and medical experts, Social media	Yes	1-2	No	No	Yes	Yes	No	Yes	Yes	yes	Yes	Yes	No	Yes	Can be taken without regard to food	Two hours after meal	With meal	Before meal with 1/2 hour	Before meal with 1/2 hour	With meal	Before meal with 1/2 hour	With meal	With meal	With meal	Can be taken without regard to food	Can be taken without regard to food	Yes	Yes	Yes	Yes	Yes	Yes
Yes	Abu Dhabi	Male	Indian	30-39 years	Bachelor of pharmacy	Chain Pharmacy	3-5 years	Yes	3 or less	Yes	Elderly	University education, Conferences, courses, and workshops..., Consultation with peers and medical experts	No	3-5	No	No	Yes	Yes	No	Yes	Yes	yes	Yes	Yes	No	Yes	Can be taken without regard to food	Two hours after meal	With meal	Before meal with 1/2 hour	Before meal with 1/2 hour	With meal	Before meal with 1/2 hour	With meal	With meal	With meal	Can be taken without regard to food	Can be taken without regard to food	Yes	Yes	Yes	Yes	Yes	Yes
Yes	Abu Dhabi	Male	Indian	20-29 years	Bachelor of pharmacy	Chain Pharmacy	3-5 years	Yes	3 or less	Yes	Elderly	University education, Consultation with peers and medical experts, Social media	Yes	1-2	No	No	Yes	Yes	No	Yes	Yes	yes	Yes	Yes	No	Yes	Can be taken without regard to food	Two hours after meal	With meal	Before meal with 1/2 hour	Before meal with 1/2 hour	With meal	Before meal with 1/2 hour	With meal	With meal	With meal	Before meal with 1/2 hour	Can be taken without regard to food	Yes	Yes	Yes	Yes	Yes	Yes
Yes	Abu Dhabi	Male	Indian	30-39 years	Bachelor of pharmacy	Chain Pharmacy	3-5 years	Yes	3 or less	Yes	Elderly	University education, Consultation with peers and medical experts, Social media	Yes	1-2	No	No	Yes	Yes	No	Yes	Yes	yes	Yes	Yes	No	Yes	Can be taken without regard to food	Two hours after meal	With meal	Before meal with 1/2 hour	Before meal with 1/2 hour	With meal	Before meal with 1/2 hour	With meal	With meal	With meal	Can be taken without regard to food	Can be taken without regard to food	Yes	Yes	Yes	Yes	Yes	Yes
Yes	Abu Dhabi	Male	Egyptian	20-29 years	Bachelor of pharmacy	Chain Pharmacy	0-2 years	Yes	3 or less	Yes	Elderly	University education, Consultation with peers and medical experts, Social media	Yes	3-5	No	No	Yes	Yes	No	Yes	Yes	yes	Yes	Yes	No	Yes	Can be taken without regard to food	Two hours after meal	With meal	Before meal with 1/2 hour	Before meal with 1/2 hour	With meal	Before meal with 1/2 hour	With meal	With meal	With meal	Can be taken without regard to food	Can be taken without regard to food	Yes	Yes	Yes	Yes	Yes	Yes
Yes	Abu Dhabi	Male	Egyptian	20-29 years	Bachelor of pharmacy	Chain Pharmacy	0-2 years	Yes	3 or less	Yes	Elderly	University education, Consultation with peers and medical experts, Social media	Yes	3-5	No	No	Yes	Yes	No	Yes	Yes	yes	Yes	Yes	No	Yes	Can be taken without regard to food	Two hours after meal	With meal	Before meal with 1/2 hour	Before meal with 1/2 hour	With meal	Before meal with 1/2 hour	With meal	With meal	With meal	Can be taken without regard to food	Can be taken without regard to food	Yes	Yes	Yes	Yes	Yes	Yes
Yes	Abu Dhabi	Male	Egyptian	20-29 years	Bachelor of pharmacy	Chain Pharmacy	0-2 years	Yes	3 or less	Yes	Elderly	University education, Consultation with peers and medical experts	Yes	1-2	No	No	Yes	Yes	No	Yes	Yes	yes	Yes	Yes	No	Yes	Can be taken without regard to food	Two hours after meal	With meal	Before meal with 1/2 hour	Before meal with 1/2 hour	With meal	Before meal with 1/2 hour	With meal	With meal	With meal	Before meal with 1/2 hour	Can be taken without regard to food	Yes	Yes	Yes	Yes	Yes	Yes
Yes	Abu Dhabi	Male	Egyptian	20-29 years	Bachelor of pharmacy	Chain Pharmacy	0-2 years	Yes	3 or less	Yes	Adult, Elderly	University education, Consultation with peers and medical experts, Social media	Yes	1-2	No	No	Yes	Yes	No	Yes	Yes	yes	Yes	Yes	No	Yes	Can be taken without regard to food	Two hours after meal	With meal	Before meal with 1/2 hour	Before meal with 1/2 hour	With meal	Before meal with 1/2 hour	With meal	With meal	With meal	Can be taken without regard to food	Can be taken without regard to food	Yes	Yes	Yes	Yes	Yes	Yes
Yes	Abu Dhabi	Male	Egyptian	20-29 years	Bachelor of pharmacy	Chain Pharmacy	0-2 years	Yes	3 or less	Yes	Elderly	University education, Consultation with peers and medical experts, Social media	Yes	1-2	No	No	Yes	Yes	No	Yes	Yes	yes	Yes	Yes	No	Yes	Can be taken without regard to food	Two hours after meal	With meal	Before meal with 1/2 hour	Before meal with 1/2 hour	With meal	Before meal with 1/2 hour	With meal	With meal	With meal	Can be taken without regard to food	Can be taken without regard to food	Yes	Yes	Yes	Yes	Yes	Yes
Yes	Abu Dhabi	Male	Syrian	20-29 years	Bachelor of pharmacy	Chain Pharmacy	0-2 years	Yes	3 or less	Yes	Adult, Elderly	University education, Consultation with peers and medical experts, Social media	Yes	1-2	No	No	Yes	Yes	No	Yes	Yes	yes	Yes	Yes	No	Yes	Can be taken without regard to food	Two hours after meal	With meal	Before meal with 1/2 hour	Before meal with 1/2 hour	With meal	Before meal with 1/2 hour	With meal	With meal	With meal	Can be taken without regard to food	Can be taken without regard to food	Yes	Yes	Yes	Yes	Yes	Yes
Yes	Abu Dhabi	Male	Syrian	20-29 years	Bachelor of pharmacy	Chain Pharmacy	0-2 years	Yes	3 or less	Yes	Elderly	University education, Consultation with peers and medical experts, Social media	Yes	3-5	No	No	Yes	Yes	No	Yes	Yes	yes	Yes	Yes	No	Yes	Can be taken without regard to food	Two hours after meal	With meal	Before meal with 1/2 hour	Before meal with 1/2 hour	With meal	Before meal with 1/2 hour	With meal	With meal	With meal	Can be taken without regard to food	Can be taken without regard to food	Yes	Yes	Yes	Yes	Yes	Yes
Yes	Abu Dhabi	Male	Jordanian	30-39 years	Bachelor of pharmacy	Chain Pharmacy	3-5 years	Yes	3 or less	Yes	Adult, Elderly	University education, Consultation with peers and medical experts, Social media	Yes	1-2	No	No	Yes	Yes	No	Yes	Yes	yes	Yes	Yes	No	Yes	Can be taken without regard to food	Two hours after meal	With meal	Before meal with 1/2 hour	Before meal with 1/2 hour	With meal	Before meal with 1/2 hour	With meal	With meal	With meal	Before meal with 1/2 hour	Can be taken without regard to food	Yes	Yes	Yes	Yes	Yes	Yes
Yes	Abu Dhabi	Male	Jordanian	30-39 years	Bachelor of pharmacy	Chain Pharmacy	3-5 years	Yes	3 or less	Yes	Elderly	University education, Conferences, courses, and workshops..., Consultation with peers and medical experts	Yes	3-5	No	No	Yes	Yes	No	Yes	Yes	yes	Yes	Yes	No	Yes	Can be taken without regard to food	Two hours after meal	With meal	Before meal with 1/2 hour	Before meal with 1/2 hour	With meal	Before meal with 1/2 hour	With meal	With meal	With meal	Can be taken without regard to food	Can be taken without regard to food	Yes	Yes	Yes	Yes	Yes	Yes
Yes	Abu Dhabi	Male	Palestinian	40-49 years	Bachelor of pharmacy	Chain Pharmacy	6-10 years	Yes	3 or less	Yes	Elderly	University education, Consultation with peers and medical experts, Social media	No	3-5	No	No	Yes	Yes	No	Yes	Yes	yes	Yes	Yes	No	Yes	Can be taken without regard to food	Two hours after meal	With meal	Before meal with 1/2 hour	Before meal with 1/2 hour	With meal	Before meal with 1/2 hour	With meal	With meal	With meal	Can be taken without regard to food	Can be taken without regard to food	Yes	Yes	Yes	Yes	Yes	Yes
Yes	Abu Dhabi	Male	Palestinian	30-39 years	Bachelor of pharmacy	Chain Pharmacy	6-10 years	Yes	3 or less	Yes	Adult, Elderly	University education, Consultation with peers and medical experts	Yes	3-5	No	No	Yes	Yes	No	Yes	Yes	yes	Yes	Yes	No	Yes	Can be taken without regard to food	Two hours after meal	With meal	Before meal with 1/2 hour	Before meal with 1/2 hour	With meal	Can be taken without regard to food	Can be taken without regard to food	With meal	With meal	Can be taken without regard to food	Can be taken without regard to food	Yes	Yes	Yes	Yes	Yes	Yes
Yes	Abu Dhabi	Male	Sudanese	30-39 years	Bachelor of pharmacy	Chain Pharmacy	6-10 years	Yes	3 or less	Yes	Elderly	University education, Consultation with peers and medical experts	Yes	3-5	No	No	Yes	Yes	No	Yes	Yes	yes	Yes	Yes	No	Yes	Can be taken without regard to food	Two hours after meal	With meal	Before meal with 1/2 hour	Before meal with 1/2 hour	With meal	Before meal with 1/2 hour	With meal	With meal	With meal	Can be taken without regard to food	Can be taken without regard to food	Yes	Yes	Yes	Yes	Yes	Yes
Yes	Abu Dhabi	Male	Other..........................	30-39 years	Bachelor of pharmacy	Chain Pharmacy	6-10 years	Yes	3 or less	Yes	Elderly	University education, Conferences, courses, and workshops..., Consultation with peers and medical experts	Yes	3-5	No	No	Yes	Yes	No	Yes	Yes	yes	Yes	Yes	No	Yes	Can be taken without regard to food	Two hours after meal	With meal	Before meal with 1/2 hour	Before meal with 1/2 hour	With meal	Before meal with 1/2 hour	With meal	With meal	With meal	Can be taken without regard to food	Can be taken without regard to food	Yes	Yes	Yes	Yes	Yes	Yes
Yes	Abu Dhabi	Male	Sudanese	30-39 years	Bachelor of pharmacy	Chain Pharmacy	6-10 years	Yes	3 or less	Yes	Adult, Elderly	University education, Consultation with peers and medical experts, Social media	Yes	3-5	No	No	No	Yes	No	Yes	Yes	yes	Yes	Yes	No	Yes	Can be taken without regard to food	Two hours after meal	With meal	Before meal with 1/2 hour	Before meal with 1/2 hour	With meal	Before meal with 1/2 hour	With meal	With meal	With meal	Can be taken without regard to food	Can be taken without regard to food	Yes	Yes	Yes	Yes	Yes	Yes
Yes	Abu Dhabi	Male	Filipinos	30-39 years	Bachelor of pharmacy	Chain Pharmacy	6-10 years	Yes	3 or less	Yes	Adult, Elderly	University education, Consultation with peers and medical experts, Social media	Yes	3-5	No	No	Yes	Yes	No	Yes	Yes	yes	Yes	Yes	Yes	Yes	Can be taken without regard to food	Two hours after meal	With meal	Before meal with 1/2 hour	Before meal with 1/2 hour	With meal	Before meal with 1/2 hour	With meal	With meal	With meal	Can be taken without regard to food	Can be taken without regard to food	Yes	Yes	Yes	Yes	Yes	Yes
Yes	Abu Dhabi	Male	Filipinos	30-39 years	Bachelor of pharmacy	Chain Pharmacy	6-10 years	Yes	More than 3	Yes	Elderly	University education, Consultation with peers and medical experts, Social media	Yes	3-5	No	No	Yes	Yes	No	Yes	Yes	yes	Yes	Yes	No	Yes	Can be taken without regard to food	Two hours after meal	With meal	Before meal with 1/2 hour	Before meal with 1/2 hour	With meal	Before meal with 1/2 hour	With meal	With meal	With meal	Can be taken without regard to food	Can be taken without regard to food	Yes	Yes	Yes	Yes	Yes	Yes
Yes	Abu Dhabi	Male	Pakistani	30-39 years	Bachelor of pharmacy	Chain Pharmacy	3-5 years	Yes	3 or less	Yes	Elderly	University education, Consultation with peers and medical experts, Publish literature, Social media	Yes	3-5	No	No	Yes	Yes	No	Yes	Yes	yes	Yes	Yes	No	Yes	Can be taken without regard to food	Two hours after meal	With meal	Before meal with 1/2 hour	Before meal with 1/2 hour	With meal	Before meal with 1/2 hour	With meal	With meal	With meal	Can be taken without regard to food	Can be taken without regard to food	Yes	Yes	Yes	Yes	Yes	Yes
Yes	Abu Dhabi	Male	Pakistani	20-29 years	Bachelor of pharmacy	Chain Pharmacy	0-2 years	Yes	3 or less	Yes	Elderly	University education, Consultation with peers and medical experts, Social media	Yes	1-2	No	No	Yes	Yes	No	Yes	Yes	yes	Yes	Yes	No	Yes	Can be taken without regard to food	Two hours after meal	With meal	Before meal with 1/2 hour	Before meal with 1/2 hour	With meal	Before meal with 1/2 hour	With meal	With meal	With meal	Can be taken without regard to food	Can be taken without regard to food	Yes	Yes	Yes	Yes	Yes	Yes
Yes	Abu Dhabi	Male	Iraqi	30-39 years	Bachelor of pharmacy	Chain Pharmacy	0-2 years	Yes	3 or less	Yes	Elderly	University education	Yes	1-2	No	No	Yes	Yes	No	Yes	Yes	yes	Yes	Yes	No	Yes	Can be taken without regard to food	Two hours after meal	With meal	Before meal with 1/2 hour	Before meal with 1/2 hour	With meal	Before meal with 1/2 hour	With meal	With meal	With meal	Can be taken without regard to food	Can be taken without regard to food	Yes	Yes	Yes	Yes	Yes	Yes
Yes	Abu Dhabi	Male	Iraqi	30-39 years	Bachelor of pharmacy	Chain Pharmacy	6-10 years	Yes	3 or less	Yes	Elderly	University education, Consultation with peers and medical experts, Social media	Yes	3-5	No	No	Yes	Yes	No	Yes	Yes	yes	Yes	Yes	No	Yes	Can be taken without regard to food	Two hours after meal	With meal	Before meal with 1/2 hour	Before meal with 1/2 hour	With meal	Before meal with 1/2 hour	With meal	With meal	With meal	Can be taken without regard to food	Can be taken without regard to food	Yes	Yes	Yes	Yes	Yes	Yes
Yes	Abu Dhabi	Male	Bangladeshis	30-39 years	Bachelor of pharmacy	Chain Pharmacy	6-10 years	Yes	3 or less	Yes	Elderly	University education, Conferences, courses, and workshops..., Consultation with peers and medical experts, Social media,	Yes	1-2	No	No	Yes	Yes	No	Yes	Yes	yes	Yes	Yes	No	Yes	Can be taken without regard to food	Two hours after meal	With meal	Before meal with 1/2 hour	Before meal with 1/2 hour	With meal	Before meal with 1/2 hour	With meal	With meal	With meal	Can be taken without regard to food	Can be taken without regard to food	Yes	Yes	Yes	Yes	Yes	Yes
Yes	Abu Dhabi	Male	Egyptian	40-49 years	Bachelor of pharmacy	individual Pharmacy	6-10 years	Yes	More than 3	Yes	Elderly	University education, Consultation with peers and medical experts,	Yes	3-5	No	No	Yes	Yes	No	Yes	Yes	yes	Yes	Yes	No	Yes	Can be taken without regard to food	Two hours after meal	With meal	Before meal with 1/2 hour	Before meal with 1/2 hour	With meal	Before meal with 1/2 hour	With meal	With meal	With meal	Can be taken without regard to food	Can be taken without regard to food	Yes	Yes	Yes	Yes	Yes	Yes
Yes	Dubai	Male	Egyptian	40-49 years	Bachelor of pharmacy	individual Pharmacy	11-15 years	Yes	More than 3	Yes	Adult, Elderly	University education, Consultation with peers and medical experts, Social media	Yes	More than 5	No	No	Yes	Yes	No	Yes	Yes	yes	Yes	Yes	No	Yes	Can be taken without regard to food	Two hours after meal	With meal	Before meal with 1/2 hour	Before meal with 1/2 hour	With meal	Before meal with 1/2 hour	With meal	With meal	With meal	Can be taken without regard to food	Can be taken without regard to food	Yes	Yes	Yes	Yes	Yes	Yes
Yes	Abu Dhabi	Male	Pakistani	40-49 years	Bachelor of pharmacy	individual Pharmacy	6-10 years	Yes	3 or less	Yes	Elderly	University education, Consultation with peers and medical experts, Social media	Yes	3-5	No	No	Yes	Yes	No	Yes	Yes	yes	Yes	Yes	No	Yes	Can be taken without regard to food	Two hours after meal	With meal	Before meal with 1/2 hour	Before meal with 1/2 hour	With meal	Before meal with 1/2 hour	With meal	With meal	With meal	Can be taken without regard to food	Can be taken without regard to food	Yes	Yes	Yes	Yes	Yes	Yes
Yes	Abu Dhabi	Male	Pakistani	40-49 years	Bachelor of pharmacy	Chain Pharmacy	11-15 years	Yes	More than 3	Yes	Adult, Elderly	University education, Consultation with peers and medical experts, Social media	Yes	More than 5	No	No	Yes	Yes	No	Yes	Yes	yes	Yes	Yes	No	Yes	Can be taken without regard to food	Two hours after meal	With meal	Before meal with 1/2 hour	Before meal with 1/2 hour	With meal	Before meal with 1/2 hour	With meal	With meal	With meal	Before meal with 1/2 hour	Can be taken without regard to food	Yes	Yes	Yes	Yes	Yes	Yes
Yes	Abu Dhabi	Male	Egyptian	20-29 years	Bachelor of pharmacy	Chain Pharmacy	3-5 years	Yes	3 or less	Yes	Adult, Elderly	University education, Consultation with peers and medical experts, Social media	Yes	1-2	No	No	Yes	Yes	No	Yes	Yes	yes	Yes	Yes	No	Yes	Can be taken without regard to food	Two hours after meal	With meal	Before meal with 1/2 hour	Before meal with 1/2 hour	With meal	Before meal with 1/2 hour	With meal	With meal	With meal	Can be taken without regard to food	Can be taken without regard to food	Yes	Yes	Yes	Yes	Yes	Yes
Yes	Abu Dhabi	Male	Egyptian	20-29 years	Bachelor of pharmacy	Chain Pharmacy	3-5 years	Yes	3 or less	Yes	Adult, Elderly	University education, Consultation with peers and medical experts	Yes	1-2	No	No	Yes	Yes	No	Yes	Yes	yes	Yes	Yes	No	Yes	Can be taken without regard to food	Two hours after meal	With meal	Before meal with 1/2 hour	Before meal with 1/2 hour	With meal	Before meal with 1/2 hour	With meal	With meal	With meal	Can be taken without regard to food	Can be taken without regard to food	Yes	Yes	Yes	Yes	Yes	Yes
Yes	Abu Dhabi	Male	Egyptian	20-29 years	Bachelor of pharmacy	Chain Pharmacy	6-10 years	Yes	3 or less	Yes	Elderly	University education, Consultation with peers and medical experts, Social media	Yes	3-5	No	No	Yes	Yes	No	Yes	Yes	yes	Yes	Yes	No	Yes	Can be taken without regard to food	Two hours after meal	With meal	Before meal with 1/2 hour	Before meal with 1/2 hour	With meal	Before meal with 1/2 hour	With meal	With meal	With meal	Can be taken without regard to food	Can be taken without regard to food	Yes	Yes	Yes	Yes	Yes	Yes
Yes	Abu Dhabi	Male	Egyptian	20-29 years	Bachelor of pharmacy	Chain Pharmacy	0-2 years	Yes	3 or less	Yes	Elderly	University education, Consultation with peers and medical experts, Social media	Yes	3-5	No	No	Yes	Yes	No	Yes	Yes	yes	Yes	Yes	No	Yes	Can be taken without regard to food	Two hours after meal	With meal	Before meal with 1/2 hour	Before meal with 1/2 hour	With meal	Before meal with 1/2 hour	With meal	With meal	With meal	Can be taken without regard to food	Can be taken without regard to food	Yes	Yes	Yes	Yes	Yes	Yes
Yes	Abu Dhabi	Male	Egyptian	20-29 years	Bachelor of pharmacy	Chain Pharmacy	3-5 years	Yes	3 or less	Yes	Elderly	University education, Consultation with peers and medical experts, Social media	Yes	1-2	No	No	Yes	Yes	No	Yes	Yes	yes	Yes	Yes	No	Yes	Can be taken without regard to food	Two hours after meal	With meal	Before meal with 1/2 hour	Before meal with 1/2 hour	With meal	Before meal with 1/2 hour	With meal	With meal	With meal	Can be taken without regard to food	Can be taken without regard to food	Yes	Yes	Yes	Yes	Yes	Yes
Yes	Abu Dhabi	Male	Egyptian	20-29 years	Bachelor of pharmacy	Chain Pharmacy	0-2 years	Yes	3 or less	Yes	Adult, Elderly	University education, Consultation with peers and medical experts, Social media	Yes	1-2	No	No	Yes	Yes	No	Yes	Yes	yes	Yes	Yes	No	Yes	Can be taken without regard to food	Two hours after meal	With meal	Before meal with 1/2 hour	Before meal with 1/2 hour	With meal	Before meal with 1/2 hour	With meal	With meal	With meal	Can be taken without regard to food	Can be taken without regard to food	Yes	Yes	Yes	Yes	Yes	Yes
Yes	Abu Dhabi	Male	Indian	30-39 years	Bachelor of pharmacy	Chain Pharmacy	3-5 years	Yes	3 or less	Yes	Adult, Elderly	University education, Consultation with peers and medical experts, Social media	Yes	3-5	No	No	Yes	Yes	No	Yes	Yes	yes	Yes	Yes	No	Yes	Can be taken without regard to food	Two hours after meal	With meal	Before meal with 1/2 hour	Before meal with 1/2 hour	With meal	Before meal with 1/2 hour	With meal	With meal	With meal	Can be taken without regard to food	Can be taken without regard to food	Yes	Yes	Yes	Yes	Yes	Yes
Yes	Abu Dhabi	Male	Indian	30-39 years	Bachelor of pharmacy	Chain Pharmacy	3-5 years	Yes	3 or less	Yes	Elderly	University education, Consultation with peers and medical experts, Social media	Yes	3-5	No	No	Yes	Yes	No	Yes	Yes	yes	Yes	Yes	No	Yes	Can be taken without regard to food	Two hours after meal	With meal	Before meal with 1/2 hour	Before meal with 1/2 hour	With meal	Before meal with 1/2 hour	With meal	With meal	With meal	Can be taken without regard to food	Can be taken without regard to food	Yes	Yes	Yes	Yes	Yes	Yes
Yes	Abu Dhabi	Male	Indian	30-39 years	Bachelor of pharmacy	Chain Pharmacy	3-5 years	Yes	3 or less	Yes	Elderly	University education, Consultation with peers and medical experts, Social media	Yes	3-5	No	No	Yes	Yes	No	Yes	Yes	yes	Yes	Yes	No	Yes	Can be taken without regard to food	Two hours after meal	With meal	Before meal with 1/2 hour	Before meal with 1/2 hour	With meal	Before meal with 1/2 hour	With meal	With meal	With meal	Before meal with 1/2 hour	Can be taken without regard to food	Yes	Yes	Yes	Yes	Yes	Yes
Yes	Abu Dhabi	Male	Indian	30-39 years	Bachelor of pharmacy	Chain Pharmacy	3-5 years	Yes	3 or less	Yes	Elderly	University education, Consultation with peers and medical experts, Social media	Yes	3-5	No	No	Yes	Yes	No	Yes	Yes	yes	Yes	Yes	No	Yes	Can be taken without regard to food	Two hours after meal	With meal	Before meal with 1/2 hour	Before meal with 1/2 hour	With meal	Before meal with 1/2 hour	With meal	With meal	With meal	Can be taken without regard to food	Can be taken without regard to food	Yes	Yes	Yes	Yes	Yes	Yes
Yes	Abu Dhabi	Male	Syrian	20-29 years	Bachelor of pharmacy	Chain Pharmacy	3-5 years	Yes	3 or less	Yes	Elderly	University education, Consultation with peers and medical experts, Social media	Yes	3-5	No	No	Yes	Yes	No	Yes	Yes	yes	Yes	Yes	No	Yes	Can be taken without regard to food	Two hours after meal	With meal	Before meal with 1/2 hour	Before meal with 1/2 hour	With meal	Before meal with 1/2 hour	With meal	With meal	With meal	Can be taken without regard to food	Can be taken without regard to food	Yes	Yes	Yes	Yes	Yes	Yes
Yes	Abu Dhabi	Male	Syrian	20-29 years	Bachelor of pharmacy	Chain Pharmacy	3-5 years	Yes	3 or less	Yes	Elderly	University education, Consultation with peers and medical experts	Yes	1-2	No	No	Yes	Yes	No	Yes	Yes	yes	Yes	Yes	No	Yes	Can be taken without regard to food	Two hours after meal	With meal	Before meal with 1/2 hour	Before meal with 1/2 hour	With meal	Before meal with 1/2 hour	With meal	With meal	With meal	Can be taken without regard to food	Can be taken without regard to food	Yes	Yes	Yes	Yes	Yes	Yes
Yes	Abu Dhabi	Male	Syrian	20-29 years	Bachelor of pharmacy	Chain Pharmacy	0-2 years	Yes	3 or less	Yes	Elderly	University education, Conferences, courses, and workshops..., Consultation with peers and medical experts	Yes	3-5	No	No	Yes	Yes	No	Yes	Yes	yes	Yes	Yes	No	Yes	Can be taken without regard to food	Two hours after meal	With meal	Before meal with 1/2 hour	Before meal with 1/2 hour	With meal	Before meal with 1/2 hour	With meal	With meal	With meal	Can be taken without regard to food	Can be taken without regard to food	Yes	Yes	Yes	Yes	Yes	Yes
Yes	Abu Dhabi	Male	Syrian	20-29 years	Bachelor of pharmacy	Chain Pharmacy	0-2 years	Yes	3 or less	Yes	Adult, Elderly	University education, Conferences, courses, and workshops..., Consultation with peers and medical experts	Yes	1-2	No	No	Yes	Yes	No	Yes	Yes	yes	Yes	Yes	No	Yes	Can be taken without regard to food	Two hours after meal	With meal	Before meal with 1/2 hour	Before meal with 1/2 hour	With meal	Before meal with 1/2 hour	With meal	With meal	With meal	Before meal with 1/2 hour	Can be taken without regard to food	Yes	Yes	Yes	Yes	Yes	Yes
Yes	Abu Dhabi	Male	Syrian	20-29 years	Bachelor of pharmacy	Chain Pharmacy	0-2 years	Yes	3 or less	Yes	Adult, Elderly	University education, Consultation with peers and medical experts, Social media	Yes	1-2	No	No	Yes	Yes	No	Yes	Yes	yes	Yes	Yes	No	Yes	Can be taken without regard to food	Two hours after meal	With meal	Before meal with 1/2 hour	Before meal with 1/2 hour	With meal	Before meal with 1/2 hour	With meal	With meal	With meal	Can be taken without regard to food	Can be taken without regard to food	Yes	Yes	Yes	Yes	Yes	Yes
Yes	Abu Dhabi	Male	Jordanian	30-39 years	Bachelor of pharmacy	Chain Pharmacy	3-5 years	Yes	3 or less	Yes	Elderly	University education, Consultation with peers and medical experts	Yes	3-5	No	No	Yes	Yes	No	Yes	Yes	yes	Yes	Yes	No	Yes	Can be taken without regard to food	Two hours after meal	With meal	Before meal with 1/2 hour	Before meal with 1/2 hour	With meal	Before meal with 1/2 hour	With meal	With meal	With meal	Can be taken without regard to food	Can be taken without regard to food	Yes	Yes	Yes	Yes	Yes	Yes
Yes	Abu Dhabi	Male	Jordanian	30-39 years	Bachelor of pharmacy	Chain Pharmacy	3-5 years	Yes	3 or less	Yes	Elderly	Consultation with peers and medical experts	Yes	1-2	No	No	Yes	Yes	No	Yes	Yes	yes	Yes	Yes	No	Yes	Can be taken without regard to food	Two hours after meal	With meal	Before meal with 1/2 hour	Before meal with 1/2 hour	With meal	Before meal with 1/2 hour	With meal	With meal	With meal	Can be taken without regard to food	Can be taken without regard to food	Yes	Yes	Yes	Yes	Yes	Yes
Yes	Abu Dhabi	Male	Jordanian	30-39 years	Bachelor of pharmacy	Chain Pharmacy	3-5 years	Yes	3 or less	Yes	Elderly	University education, Consultation with peers and medical experts, Publish literature,	Yes	1-2	No	No	Yes	Yes	No	Yes	Yes	yes	Yes	Yes	No	Yes	Can be taken without regard to food	Two hours after meal	With meal	Before meal with 1/2 hour	Before meal with 1/2 hour	With meal	Before meal with 1/2 hour	With meal	With meal	With meal	Can be taken without regard to food	Can be taken without regard to food	Yes	Yes	Yes	Yes	Yes	Yes
Yes	Abu Dhabi	Male	Jordanian	30-39 years	Bachelor of pharmacy	Chain Pharmacy	3-5 years	Yes	3 or less	Yes	Children, Elderly	University education, Consultation with peers and medical experts	Yes	More than 5	No	No	Yes	Yes	No	Yes	Yes	yes	Yes	Yes	No	Yes	Can be taken without regard to food	Two hours after meal	With meal	Before meal with 1/2 hour	Before meal with 1/2 hour	With meal	Before meal with 1/2 hour	With meal	With meal	With meal	Before meal with 1/2 hour	Can be taken without regard to food	Yes	Yes	Yes	Yes	Yes	Yes
Yes	Abu Dhabi	Male	Jordanian	30-39 years	Bachelor of pharmacy	Chain Pharmacy	3-5 years	Yes	3 or less	Yes	Children	University education, Consultation with peers and medical experts, Social media	Yes	3-5	No	No	Yes	Yes	No	Yes	Yes	yes	Yes	Yes	No	Yes	Can be taken without regard to food	Two hours after meal	With meal	Before meal with 1/2 hour	Before meal with 1/2 hour	With meal	Before meal with 1/2 hour	With meal	With meal	With meal	Can be taken without regard to food	Can be taken without regard to food	Yes	Yes	Yes	Yes	Yes	Yes
Yes	Abu Dhabi	Male	Palestinian	20-29 years	Bachelor of pharmacy	Chain Pharmacy	3-5 years	Yes	3 or less	Yes	Elderly	University education, Consultation with peers and medical experts, Social media	Yes	3-5	No	No	Yes	Yes	No	Yes	Yes	yes	Yes	Yes	No	Yes	Can be taken without regard to food	Two hours after meal	With meal	Before meal with 1/2 hour	Before meal with 1/2 hour	With meal	Before meal with 1/2 hour	With meal	With meal	With meal	Can be taken without regard to food	Can be taken without regard to food	Yes	Yes	Yes	Yes	Yes	Yes
Yes	Abu Dhabi	Male	Palestinian	30-39 years	Bachelor of pharmacy	Chain Pharmacy	3-5 years	Yes	3 or less	Yes	Adult, Elderly	University education, Consultation with peers and medical experts, Social media	Yes	3-5	No	No	Yes	Yes	No	Yes	Yes	yes	Yes	Yes	No	Yes	Can be taken without regard to food	Two hours after meal	With meal	Before meal with 1/2 hour	Before meal with 1/2 hour	With meal	Before meal with 1/2 hour	With meal	With meal	With meal	Can be taken without regard to food	Can be taken without regard to food	Yes	Yes	Yes	Yes	Yes	Yes
Yes	Abu Dhabi	Male	Palestinian	20-29 years	Bachelor of pharmacy	Chain Pharmacy	3-5 years	Yes	3 or less	Yes	Adult, Elderly	University education, Consultation with peers and medical experts, Social media	Yes	3-5	No	No	Yes	Yes	No	Yes	Yes	yes	Yes	Yes	No	Yes	Can be taken without regard to food	Two hours after meal	With meal	Before meal with 1/2 hour	Before meal with 1/2 hour	With meal	Before meal with 1/2 hour	With meal	With meal	With meal	Can be taken without regard to food	Can be taken without regard to food	Yes	Yes	Yes	Yes	Yes	Yes
Yes	Abu Dhabi	Male	Palestinian	30-39 years	Bachelor of pharmacy	Chain Pharmacy	3-5 years	Yes	3 or less	Yes	Adult, Elderly	University education	Yes	1-2	No	No	Yes	Yes	No	Yes	Yes	yes	Yes	Yes	No	Yes	Can be taken without regard to food	Two hours after meal	With meal	Before meal with 1/2 hour	Before meal with 1/2 hour	With meal	Before meal with 1/2 hour	With meal	With meal	With meal	Can be taken without regard to food	Can be taken without regard to food	Yes	Yes	Yes	Yes	Yes	Yes
Yes	Abu Dhabi	Male	Palestinian	30-39 years	Bachelor of pharmacy	Chain Pharmacy	3-5 years	Yes	3 or less	Yes	Adult, Elderly	University education	Yes	3-5	No	No	Yes	Yes	No	Yes	Yes	yes	Yes	Yes	No	Yes	Can be taken without regard to food	Two hours after meal	With meal	Before meal with 1/2 hour	Before meal with 1/2 hour	With meal	Before meal with 1/2 hour	With meal	With meal	With meal	Can be taken without regard to food	Can be taken without regard to food	Yes	Yes	Yes	Yes	Yes	Yes
Yes	Abu Dhabi	Male	Palestinian	30-39 years	Bachelor of pharmacy	Chain Pharmacy	6-10 years	Yes	3 or less	Yes	Elderly	University education, Consultation with peers and medical experts, Social media	Yes	3-5	No	No	Yes	Yes	No	Yes	Yes	yes	Yes	Yes	No	Yes	Can be taken without regard to food	Two hours after meal	With meal	Before meal with 1/2 hour	Before meal with 1/2 hour	With meal	Before meal with 1/2 hour	With meal	With meal	With meal	Can be taken without regard to food	Can be taken without regard to food	Yes	Yes	Yes	Yes	Yes	Yes
Yes	Abu Dhabi	Male	Sudanese	20-29 years	Bachelor of pharmacy	Chain Pharmacy	3-5 years	Yes	3 or less	Yes	Adult, Elderly	University education, Consultation with peers and medical experts, Social media	Yes	3-5	No	No	Yes	Yes	No	Yes	Yes	yes	Yes	Yes	No	Yes	Can be taken without regard to food	Two hours after meal	With meal	Before meal with 1/2 hour	Before meal with 1/2 hour	With meal	Before meal with 1/2 hour	With meal	With meal	With meal	Can be taken without regard to food	Can be taken without regard to food	Yes	Yes	Yes	Yes	Yes	Yes
Yes	Abu Dhabi	Male	Sudanese	30-39 years	Bachelor of pharmacy	Chain Pharmacy	3-5 years	Yes	3 or less	Yes	Elderly	University education, Consultation with peers and medical experts, Social media	Yes	3-5	No	No	Yes	Yes	No	Yes	Yes	yes	Yes	Yes	No	Yes	Can be taken without regard to food	Two hours after meal	With meal	Before meal with 1/2 hour	Before meal with 1/2 hour	With meal	Before meal with 1/2 hour	With meal	With meal	With meal	Can be taken without regard to food	Can be taken without regard to food	Yes	Yes	Yes	Yes	Yes	Yes
Yes	Abu Dhabi	Male	Sudanese	30-39 years	Bachelor of pharmacy	Chain Pharmacy	3-5 years	Yes	3 or less	Yes	Adult, Elderly	University education, Consultation with peers and medical experts	Yes	1-2	No	No	Yes	Yes	No	Yes	Yes	yes	Yes	Yes	No	Yes	Can be taken without regard to food	Two hours after meal	With meal	Before meal with 1/2 hour	Before meal with 1/2 hour	With meal	Before meal with 1/2 hour	With meal	With meal	With meal	Can be taken without regard to food	Can be taken without regard to food	Yes	Yes	Yes	Yes	Yes	Yes
Yes	Abu Dhabi	Male	Sudanese	20-29 years	Bachelor of pharmacy	Chain Pharmacy	3-5 years	Yes	3 or less	Yes	Adult, Elderly	University education, Consultation with peers and medical experts	Yes	1-2	No	No	Yes	Yes	No	Yes	Yes	yes	Yes	Yes	No	Yes	Can be taken without regard to food	Two hours after meal	With meal	Before meal with 1/2 hour	Before meal with 1/2 hour	With meal	Before meal with 1/2 hour	Can be taken without regard to food	With meal	With meal	Can be taken without regard to food	Can be taken without regard to food	Yes	Yes	Yes	Yes	Yes	Yes
Yes	Abu Dhabi	Male	Sudanese	20-29 years	Bachelor of pharmacy	Chain Pharmacy	3-5 years	Yes	3 or less	Yes	Elderly	University education, Conferences, courses, and workshops..., Consultation with peers and medical experts	Yes	1-2	No	No	Yes	Yes	No	Yes	Yes	yes	Yes	Yes	No	Yes	Can be taken without regard to food	Two hours after meal	With meal	Before meal with 1/2 hour	Before meal with 1/2 hour	With meal	Before meal with 1/2 hour	With meal	With meal	With meal	Can be taken without regard to food	Can be taken without regard to food	Yes	Yes	Yes	Yes	Yes	Yes
Yes	Abu Dhabi	Male	Filipinos	20-29 years	Bachelor of pharmacy	Chain Pharmacy	3-5 years	Yes	3 or less	Yes	Adult, Elderly	University education, Consultation with peers and medical experts, Social media	Yes	3-5	No	No	Yes	Yes	No	Yes	Yes	yes	Yes	Yes	No	Yes	Can be taken without regard to food	Two hours after meal	With meal	Before meal with 1/2 hour	Before meal with 1/2 hour	With meal	Before meal with 1/2 hour	With meal	With meal	With meal	Can be taken without regard to food	Can be taken without regard to food	Yes	Yes	Yes	Yes	Yes	Yes
Yes	Abu Dhabi	Male	Filipinos	20-29 years	Bachelor of pharmacy	Chain Pharmacy	6-10 years	Yes	3 or less	Yes	Adult, Elderly	University education, Consultation with peers and medical experts, Social media	Yes	1-2	No	No	Yes	Yes	No	Yes	Yes	yes	Yes	Yes	No	Yes	Can be taken without regard to food	Two hours after meal	With meal	Before meal with 1/2 hour	Before meal with 1/2 hour	With meal	Before meal with 1/2 hour	With meal	With meal	With meal	Can be taken without regard to food	Can be taken without regard to food	Yes	Yes	Yes	Yes	Yes	Yes
Yes	Abu Dhabi	Male	Filipinos	30-39 years	Bachelor of pharmacy	Chain Pharmacy	6-10 years	Yes	3 or less	Yes	Adult, Elderly	University education, Consultation with peers and medical experts	Yes	3-5	No	No	Yes	Yes	No	Yes	Yes	yes	Yes	Yes	No	Yes	Can be taken without regard to food	Two hours after meal	With meal	Before meal with 1/2 hour	Before meal with 1/2 hour	With meal	Before meal with 1/2 hour	With meal	With meal	With meal	Can be taken without regard to food	Can be taken without regard to food	Yes	Yes	Yes	Yes	Yes	Yes
Yes	Abu Dhabi	Male	Filipinos	30-39 years	Bachelor of pharmacy	Chain Pharmacy	6-10 years	Yes	3 or less	Yes	Adult, Elderly	University education, Consultation with peers and medical experts	Yes	3-5	No	No	Yes	Yes	No	Yes	Yes	yes	Yes	Yes	No	Yes	Can be taken without regard to food	Two hours after meal	With meal	Before meal with 1/2 hour	Before meal with 1/2 hour	With meal	Before meal with 1/2 hour	With meal	With meal	With meal	Before meal with 1/2 hour	Can be taken without regard to food	Yes	Yes	Yes	Yes	Yes	Yes
Yes	Abu Dhabi	Male	Filipinos	20-29 years	Bachelor of pharmacy	Chain Pharmacy	3-5 years	Yes	3 or less	Yes	Adult, Elderly	University education, Consultation with peers and medical experts, Social media	Yes	1-2	No	No	Yes	Yes	No	Yes	Yes	yes	Yes	Yes	No	Yes	Can be taken without regard to food	Two hours after meal	With meal	Before meal with 1/2 hour	Before meal with 1/2 hour	With meal	Before meal with 1/2 hour	With meal	With meal	With meal	Before meal with 1/2 hour	Can be taken without regard to food	Yes	Yes	Yes	Yes	Yes	Yes
Yes	Abu Dhabi	Male	Pakistani	30-39 years	Doctor of Pharmacy (Pharm D)	Chain Pharmacy	3-5 years	Yes	3 or less	Yes	Adult, Elderly	Consultation with peers and medical experts, Social media	Yes	3-5	No	No	Yes	Yes	No	Yes	Yes	yes	Yes	Yes	No	Yes	Can be taken without regard to food	Two hours after meal	With meal	Before meal with 1/2 hour	Before meal with 1/2 hour	With meal	Before meal with 1/2 hour	With meal	With meal	With meal	Can be taken without regard to food	Can be taken without regard to food	Yes	Yes	Yes	Yes	Yes	Yes
Yes	Abu Dhabi	Male	Pakistani	20-29 years	Bachelor of pharmacy	Chain Pharmacy	6-10 years	Yes	3 or less	Yes	Elderly	Consultation with peers and medical experts	Yes	3-5	No	No	Yes	Yes	No	Yes	Yes	yes	Yes	Yes	No	Yes	Can be taken without regard to food	Two hours after meal	With meal	Before meal with 1/2 hour	Before meal with 1/2 hour	With meal	Before meal with 1/2 hour	With meal	With meal	With meal	Before meal with 1/2 hour	Can be taken without regard to food	Yes	Yes	Yes	Yes	Yes	Yes
Yes	Abu Dhabi	Male	Pakistani	30-39 years	Bachelor of pharmacy	Chain Pharmacy	6-10 years	Yes	3 or less	Yes	Adult, Elderly	University education, Consultation with peers and medical experts, Social media	Yes	3-5	No	No	Yes	Yes	No	Yes	Yes	yes	Yes	Yes	No	Yes	Can be taken without regard to food	Two hours after meal	With meal	Before meal with 1/2 hour	Before meal with 1/2 hour	With meal	Before meal with 1/2 hour	With meal	With meal	With meal	Can be taken without regard to food	Can be taken without regard to food	Yes	Yes	Yes	Yes	Yes	Yes
Yes	Abu Dhabi	Male	Pakistani	30-39 years	Bachelor of pharmacy	Chain Pharmacy	6-10 years	Yes	3 or less	Yes	Elderly	University education, Consultation with peers and medical experts, Social media	Yes	1-2	No	No	Yes	Yes	No	Yes	Yes	yes	Yes	Yes	No	Yes	Can be taken without regard to food	Two hours after meal	With meal	Before meal with 1/2 hour	Before meal with 1/2 hour	With meal	Before meal with 1/2 hour	With meal	With meal	With meal	Can be taken without regard to food	Can be taken without regard to food	Yes	Yes	Yes	Yes	Yes	Yes
Yes	Abu Dhabi	Male	Pakistani	40-49 years	Bachelor of pharmacy	Chain Pharmacy	6-10 years	Yes	3 or less	Yes	Adult, Elderly	University education, Social media	Yes	3-5	No	No	Yes	Yes	No	Yes	Yes	yes	Yes	Yes	No	Yes	Can be taken without regard to food	Two hours after meal	With meal	Before meal with 1/2 hour	Before meal with 1/2 hour	With meal	Before meal with 1/2 hour	With meal	With meal	With meal	Before meal with 1/2 hour	Can be taken without regard to food	Yes	Yes	Yes	Yes	Yes	Yes
Yes	Abu Dhabi	Male	Iraqi	20-29 years	Bachelor of pharmacy	Chain Pharmacy	0-2 years	Yes	3 or less	Yes	Adult, Elderly	University education, Consultation with peers and medical experts, Social media	Yes	3-5	No	No	Yes	Yes	No	Yes	Yes	yes	Yes	Yes	No	Yes	Can be taken without regard to food	Two hours after meal	With meal	Before meal with 1/2 hour	Before meal with 1/2 hour	With meal	Before meal with 1/2 hour	With meal	With meal	With meal	Can be taken without regard to food	Can be taken without regard to food	Yes	Yes	Yes	Yes	Yes	Yes
Yes	Abu Dhabi	Male	Iraqi	20-29 years	Bachelor of pharmacy	Chain Pharmacy	0-2 years	Yes	3 or less	Yes	Adult, Elderly	University education, Consultation with peers and medical experts, Social media	Yes	1-2	No	No	Yes	Yes	No	Yes	Yes	yes	Yes	Yes	No	Yes	Can be taken without regard to food	Two hours after meal	With meal	Before meal with 1/2 hour	Before meal with 1/2 hour	With meal	Before meal with 1/2 hour	With meal	With meal	With meal	Can be taken without regard to food	Can be taken without regard to food	Yes	Yes	Yes	Yes	Yes	Yes
Yes	Abu Dhabi	Male	Iraqi	40-49 years	Bachelor of pharmacy	Chain Pharmacy	11-15 years	Yes	3 or less	No	Adult, Elderly	University education, Social media	Yes	1-2	No	No	Yes	Yes	No	Yes	Yes	yes	Yes	Yes	No	Yes	Can be taken without regard to food	Two hours after meal	With meal	Before meal with 1/2 hour	Before meal with 1/2 hour	With meal	Before meal with 1/2 hour	With meal	With meal	With meal	Before meal with 1/2 hour	Can be taken without regard to food	Yes	Yes	Yes	Yes	Yes	Yes
Yes	Abu Dhabi	Female	Egyptian	20-29 years	Bachelor of pharmacy	individual Pharmacy	3-5 years	Yes	3 or less	Yes	Elderly	University education, Social media	No	1-2	No	No	Yes	Yes	No	Yes	Yes	yes	Yes	Yes	No	Yes	Can be taken without regard to food	Two hours after meal	With meal	Before meal with 1/2 hour	Before meal with 1/2 hour	With meal	Before meal with 1/2 hour	With meal	With meal	With meal	Can be taken without regard to food	Can be taken without regard to food	Yes	Yes	Yes	Yes	Yes	Yes
Yes	Dubai	Female	Iranian	40-49 years	Bachelor of pharmacy	individual Pharmacy	11-15 years	Yes	3 or less	Yes	Adult, Elderly	University education, Consultation with peers and medical experts, Social media	No	3-5	No	No	Yes	Yes	No	Yes	Yes	yes	Yes	Yes	No	Yes	Can be taken without regard to food	Two hours after meal	With meal	Before meal with 1/2 hour	Before meal with 1/2 hour	With meal	Before meal with 1/2 hour	With meal	With meal	With meal	Before meal with 1/2 hour	Can be taken without regard to food	No	No	No	No	No	No
Yes	Dubai	Female	Iraqi	40-49 years	Bachelor of pharmacy	individual Pharmacy	11-15 years	Yes	3 or less	Yes	Adult, Elderly	University education, Social media	No	1-2	No	No	Yes	Yes	No	Yes	Yes	yes	Yes	Yes	No	Yes	Can be taken without regard to food	Two hours after meal	With meal	Before meal with 1/2 hour	Before meal with 1/2 hour	With meal	Before meal with 1/2 hour	With meal	With meal	With meal	Before meal with 1/2 hour	Can be taken without regard to food	No	No	No	No	No	No
Yes	Dubai	Female	Pakistani	40-49 years	Bachelor of pharmacy	Chain Pharmacy	11-15 years	Yes	3 or less	Yes	Elderly	University education, Social media	No	3-5	No	No	Yes	Yes	No	Yes	Yes	yes	Yes	Yes	No	Yes	Can be taken without regard to food	Two hours after meal	With meal	Before meal with 1/2 hour	Before meal with 1/2 hour	With meal	Before meal with 1/2 hour	With meal	With meal	With meal	Before meal with 1/2 hour	Can be taken without regard to food	No	No	No	No	No	No
Yes	Dubai	Female	Jordanian	40-49 years	Bachelor of pharmacy	individual Pharmacy	11-15 years	Yes	3 or less	Yes	Elderly	University education, Consultation with peers and medical experts, Social media	No	3-5	No	No	Yes	Yes	No	Yes	Yes	yes	Yes	Yes	No	Yes	Can be taken without regard to food	Two hours after meal	With meal	Before meal with 1/2 hour	Before meal with 1/2 hour	With meal	Before meal with 1/2 hour	With meal	With meal	With meal	Before meal with 1/2 hour	Can be taken without regard to food	Yes	Yes	Yes	Yes	Yes	Yes
Yes	Dubai	Female	Sudanese	40-49 years	Bachelor of pharmacy	individual Pharmacy	11-15 years	Yes	More than 3	Yes	Elderly	University education, Consultation with peers and medical experts, Social media	No	1-2	No	No	Yes	Yes	No	Yes	Yes	yes	Yes	Yes	No	Yes	Can be taken without regard to food	Two hours after meal	With meal	Before meal with 1/2 hour	Before meal with 1/2 hour	With meal	Before meal with 1/2 hour	With meal	With meal	With meal	Can be taken without regard to food	Can be taken without regard to food	Yes	Yes	Yes	Yes	Yes	Yes
Yes	Abu Dhabi	Female	Egyptian	20-29 years	Bachelor of pharmacy	Chain Pharmacy	0-2 years	Yes	3 or less	Yes	Adult, Elderly	University education, Consultation with peers and medical experts, Social media	No	1-2	No	No	Yes	Yes	No	Yes	Yes	yes	Yes	Yes	No	Yes	Can be taken without regard to food	Two hours after meal	With meal	Before meal with 1/2 hour	Before meal with 1/2 hour	With meal	Before meal with 1/2 hour	With meal	With meal	With meal	Before meal with 1/2 hour	Can be taken without regard to food	Yes	Yes	Yes	Yes	Yes	Yes
Yes	Abu Dhabi	Female	Egyptian	20-29 years	Bachelor of pharmacy	Chain Pharmacy	0-2 years	Yes	3 or less	Yes	Elderly	University education, Social media	No	1-2	No	No	Yes	Yes	No	Yes	Yes	yes	Yes	Yes	No	Yes	Can be taken without regard to food	Two hours after meal	With meal	Before meal with 1/2 hour	Before meal with 1/2 hour	With meal	Before meal with 1/2 hour	With meal	With meal	With meal	Can be taken without regard to food	Can be taken without regard to food	Yes	Yes	Yes	Yes	Yes	Yes
Yes	Abu Dhabi	Female	Egyptian	20-29 years	Bachelor of pharmacy	individual Pharmacy	0-2 years	Yes	3 or less	Yes	Elderly	University education, Social media	No	1-2	No	No	Yes	Yes	No	Yes	Yes	yes	Yes	Yes	No	Yes	Can be taken without regard to food	Two hours after meal	With meal	Before meal with 1/2 hour	Before meal with 1/2 hour	With meal	Before meal with 1/2 hour	With meal	With meal	With meal	Can be taken without regard to food	Can be taken without regard to food	Yes	Yes	Yes	Yes	Yes	Yes
Yes	Abu Dhabi	Female	Egyptian	20-29 years	Bachelor of pharmacy	Chain Pharmacy	0-2 years	Yes	3 or less	Yes	Elderly	University education, Social media	No	1-2	No	No	Yes	Yes	No	Yes	Yes	yes	Yes	Yes	No	Yes	Can be taken without regard to food	Two hours after meal	With meal	Before meal with 1/2 hour	Before meal with 1/2 hour	With meal	Before meal with 1/2 hour	With meal	With meal	With meal	Can be taken without regard to food	Can be taken without regard to food	Yes	Yes	Yes	Yes	Yes	Yes
Yes	Abu Dhabi	Female	Egyptian	20-29 years	Bachelor of pharmacy	Chain Pharmacy	0-2 years	Yes	3 or less	Yes	Elderly	University education, Social media	No	1-2	No	No	Yes	Yes	No	Yes	Yes	yes	Yes	Yes	No	Yes	Can be taken without regard to food	Two hours after meal	With meal	Before meal with 1/2 hour	Before meal with 1/2 hour	With meal	Before meal with 1/2 hour	With meal	With meal	With meal	Can be taken without regard to food	Can be taken without regard to food	Yes	Yes	Yes	Yes	Yes	Yes
Yes	Abu Dhabi	Female	Egyptian	20-29 years	Bachelor of pharmacy	Chain Pharmacy	3-5 years	Yes	3 or less	Yes	Elderly	University education, Publish literature, Social media	No	3-5	Yes	Yes	Yes	Yes	Yes	Yes	Yes	yes	Yes	Yes	Yes	Yes	Before meal with 1/2 hour	With meal	With meal	Two hours after meal	With meal	Before meal with 1/2 hour	Two hours after meal	Before meal with 1/2 hour	With meal	Before meal with 1/2 hour	With meal	Before meal with 1/2 hour	Yes	No	Yes	No	Yes	No
Yes	Abu Dhabi	Female	Egyptian	30-39 years	Bachelor of pharmacy	Chain Pharmacy	3-5 years	Yes	3 or less	Yes	Adult, Elderly	University education	No	3-5	No	Yes	No	Yes	Yes	No	Yes	yes	Yes	No	Yes	No	With meal	Before meal with 1/2 hour	Two hours after meal	Can be taken without regard to food	Before meal with 1/2 hour	Before meal with 1/2 hour	Before meal with 1/2 hour	Before meal with 1/2 hour	Before meal with 1/2 hour	Before meal with 1/2 hour	Before meal with 1/2 hour	Before meal with 1/2 hour	Yes	No	No	Yes	No	No
Yes	Abu Dhabi	Female	Egyptian	20-29 years	Bachelor of pharmacy	Chain Pharmacy	3-5 years	Yes	3 or less	Yes	Elderly	University education, Social media	No	Zero	Yes	Yes	No	Yes	No	Yes	No	yes	No	Yes	No	Yes	With meal	With meal	With meal	With meal	With meal	With meal	With meal	With meal	With meal	With meal	With meal	With meal	No	No	No	No	No	No
Yes	Abu Dhabi	Female	British (UK)	20-29 years	Bachelor of pharmacy	Chain Pharmacy	3-5 years	Yes	3 or less	Yes	Elderly	University education, Conferences, courses, and workshops..., Consultation with peers and medical experts, Social media	No	1-2	No	Yes	Yes	No	Yes	Yes	No	No	Yes	No	Yes	No	Two hours after meal	Two hours after meal	Two hours after meal	Two hours after meal	Two hours after meal	Two hours after meal	Two hours after meal	Two hours after meal	Two hours after meal	Two hours after meal	Two hours after meal	Two hours after meal	Yes	Yes	Yes	Yes	Yes	Yes
Yes	Abu Dhabi	Female	Egyptian	20-29 years	Bachelor of pharmacy	Chain Pharmacy	3-5 years	Yes	3 or less	Yes	Adult, Elderly	University education, Conferences, courses, and workshops..., Consultation with peers and medical experts, Social media	No	More than 5	Yes	Yes	Yes	No	Yes	No	Yes	No	Yes	Yes	No	Yes	Can be taken without regard to food	Can be taken without regard to food	Can be taken without regard to food	Can be taken without regard to food	Can be taken without regard to food	Can be taken without regard to food	Can be taken without regard to food	Can be taken without regard to food	Can be taken without regard to food	Can be taken without regard to food	Can be taken without regard to food	Can be taken without regard to food	Yes	Yes	Yes	Yes	Yes	Yes
Yes	Abu Dhabi	Female	Egyptian	20-29 years	Bachelor of pharmacy	individual Pharmacy	3-5 years	Yes	3 or less	Yes	Adult, Elderly	University education, Consultation with peers and medical experts, Publish literature	Yes	More than 5	Yes	No	No	Yes	No	Yes	No	yes	Yes	No	No	No	Before meal with 1/2 hour	Before meal with 1/2 hour	Before meal with 1/2 hour	Before meal with 1/2 hour	Before meal with 1/2 hour	Before meal with 1/2 hour	Before meal with 1/2 hour	Before meal with 1/2 hour	Before meal with 1/2 hour	Before meal with 1/2 hour	Before meal with 1/2 hour	Before meal with 1/2 hour	Yes	Yes	Yes	Yes	Yes	Yes
Yes	Abu Dhabi	Female	Egyptian	30-39 years	Bachelor of pharmacy	Chain Pharmacy	6-10 years	Yes	3 or less	Yes	Adult, Elderly	University education, Consultation with peers and medical experts, Social media	No	Zero	Yes	No	Yes	Yes	No	No	Yes	No	Yes	Yes	No	No	With meal	With meal	With meal	With meal	With meal	With meal	With meal	With meal	With meal	With meal	With meal	With meal	No	No	No	No	No	No
Yes	Abu Dhabi	Female	Egyptian	30-39 years	Bachelor of pharmacy	individual Pharmacy	3-5 years	Yes	3 or less	Yes	Adult, Elderly	University education, Conferences, courses, and workshops..., Consultation with peers and medical experts	No	1-2	Yes	Yes	Yes	Yes	Yes	Yes	Yes	yes	Yes	Yes	Yes	Yes	Two hours after meal	Two hours after meal	Two hours after meal	Two hours after meal	Two hours after meal	Two hours after meal	Two hours after meal	Two hours after meal	Two hours after meal	Two hours after meal	Two hours after meal	Two hours after meal	Yes	Yes	Yes	Yes	Yes	Yes
Yes	Abu Dhabi	Female	Egyptian	30-39 years	Bachelor of pharmacy	Chain Pharmacy	3-5 years	Yes	3 or less	Yes	Elderly	University education, Publish literature, Social media	No	1-2	Yes	Yes	Yes	Yes	Yes	Yes	Yes	yes	Yes	Yes	Yes	Yes	Can be taken without regard to food	Can be taken without regard to food	Can be taken without regard to food	Can be taken without regard to food	Can be taken without regard to food	Can be taken without regard to food	Can be taken without regard to food	Can be taken without regard to food	Can be taken without regard to food	Can be taken without regard to food	Can be taken without regard to food	Can be taken without regard to food	Yes	Yes	Yes	Yes	Yes	Yes
Yes	Abu Dhabi	Female	Egyptian	30-39 years	Bachelor of pharmacy	Chain Pharmacy	3-5 years	Yes	3 or less	Yes	Adult, Elderly	University education, Publish literature, Social media	No	1-2	Yes	Yes	Yes	Yes	Yes	Yes	Yes	yes	Yes	Yes	Yes	Yes	Can be taken without regard to food	Can be taken without regard to food	Can be taken without regard to food	Can be taken without regard to food	Can be taken without regard to food	Can be taken without regard to food	Can be taken without regard to food	Can be taken without regard to food	Can be taken without regard to food	Can be taken without regard to food	Can be taken without regard to food	Can be taken without regard to food	No	No	No	No	No	No
Yes	Abu Dhabi	Female	Egyptian	30-39 years	Bachelor of pharmacy	Chain Pharmacy	3-5 years	Yes	3 or less	Yes	Elderly	University education, Conferences, courses, and workshops..., Consultation with peers and medical experts, Social media	No	1-2	Yes	Yes	Yes	Yes	Yes	Yes	Yes	yes	Yes	Yes	Yes	Yes	Before meal with 1/2 hour	Before meal with 1/2 hour	Before meal with 1/2 hour	Before meal with 1/2 hour	Before meal with 1/2 hour	Before meal with 1/2 hour	Before meal with 1/2 hour	Before meal with 1/2 hour	Before meal with 1/2 hour	Before meal with 1/2 hour	Before meal with 1/2 hour	Before meal with 1/2 hour	Yes	Yes	Yes	Yes	Yes	Yes
Yes	Abu Dhabi	Female	Egyptian	30-39 years	Bachelor of pharmacy	Chain Pharmacy	6-10 years	Yes	3 or less	Yes	Adult, Elderly	University education, Publish literature, Social media	No	1-2	No	No	No	No	No	No	No	No	No	No	No	No	With meal	With meal	With meal	With meal	With meal	With meal	With meal	With meal	With meal	With meal	With meal	With meal	Yes	Yes	Yes	Yes	Yes	Yes
Yes	Abu Dhabi	Female	Egyptian	20-29 years	Bachelor of pharmacy	Chain Pharmacy	3-5 years	Yes	3 or less	Yes	Adult, Elderly	University education, Consultation with peers and medical experts, Publish literature, Social media	No	1-2	No	No	No	No	No	No	No	No	No	Yes	Yes	No	Before meal with 1/2 hour	Two hours after meal	With meal	Can be taken without regard to food	With meal	Two hours after meal	Before meal with 1/2 hour	With meal	Two hours after meal	Can be taken without regard to food	Before meal with 1/2 hour	Before meal with 1/2 hour	No	Yes	No	Yes	No	Yes
Yes	Abu Dhabi	Female	Egyptian	30-39 years	Bachelor of pharmacy	Chain Pharmacy	3-5 years	Yes	3 or less	Yes	Adult, Elderly	University education, Consultation with peers and medical experts, Publish literature, Social media	No	More than 5	No	No	Yes	Yes	Yes	No	No	yes	Yes	No	Yes	Yes	Before meal with 1/2 hour	Two hours after meal	With meal	Two hours after meal	With meal	Two hours after meal	Can be taken without regard to food	Two hours after meal	With meal	Before meal with 1/2 hour	With meal	Two hours after meal	No	Yes	No	Yes	Yes	Yes
Yes	Abu Dhabi	Female	Egyptian	30-39 years	Bachelor of pharmacy	individual Pharmacy	3-5 years	Yes	More than 3	Yes	Adult, Elderly	Conferences, courses, and workshops..., Publish literature, Social media	No	1-2	No	Yes	Yes	Yes	No	No	Yes	No	Yes	No	Yes	No	Two hours after meal	With meal	Before meal with 1/2 hour	Two hours after meal	Two hours after meal	With meal	Before meal with 1/2 hour	Can be taken without regard to food	With meal	Before meal with 1/2 hour	Two hours after meal	Two hours after meal	No	Yes	Yes	No	Yes	No
Yes	Abu Dhabi	Male	Egyptian	30-39 years	Bachelor of pharmacy	Chain Pharmacy	3-5 years	Yes	3 or less	No	Adult	University education	No	Zero	Yes	Yes	Yes	Yes	Yes	Yes	Yes	yes	Yes	Yes	Yes	Yes	Before meal with 1/2 hour	Before meal with 1/2 hour	Before meal with 1/2 hour	Before meal with 1/2 hour	Before meal with 1/2 hour	Two hours after meal	Before meal with 1/2 hour	Before meal with 1/2 hour	With meal	Two hours after meal	With meal	With meal	Yes	Yes	Yes	Yes	Yes	Yes
Yes	Abu Dhabi	Female	Egyptian	30-39 years	Bachelor of pharmacy	Chain Pharmacy	3-5 years	Yes	3 or less	Yes	Adult, Elderly	University education, Conferences, courses, and workshops..., Consultation with peers and medical experts	No	1-2	Yes	No	Yes	No	Yes	No	Yes	No	Yes	Yes	Yes	Yes	With meal	Can be taken without regard to food	Can be taken without regard to food	Before meal with 1/2 hour	Two hours after meal	Can be taken without regard to food	Before meal with 1/2 hour	Before meal with 1/2 hour	Can be taken without regard to food	Before meal with 1/2 hour	Two hours after meal	Before meal with 1/2 hour	No	Yes	Yes	Yes	No	No
Yes	Dubai	Female	Jordanian	30-39 years	Bachelor of pharmacy	Chain Pharmacy	3-5 years	Yes	3 or less	No	Elderly	University education, Conferences, courses, and workshops..., Publish literature	No	Zero	No	No	No	No	No	No	No	No	No	No	No	No	With meal	With meal	With meal	Before meal with 1/2 hour	With meal	With meal	With meal	With meal	With meal	With meal	With meal	With meal	No	No	No	No	No	No
Yes	Abu Dhabi	Female	Indian	30-39 years	Bachelor of pharmacy	individual Pharmacy	6-10 years	Yes	3 or less	Yes	Elderly	University education, Social media	No	1-2	No	Yes	No	Yes	Yes	No	Yes	No	No	Yes	Yes	Yes	Before meal with 1/2 hour	Two hours after meal	With meal	Two hours after meal	Before meal with 1/2 hour	Can be taken without regard to food	Before meal with 1/2 hour	With meal	Two hours after meal	Can be taken without regard to food	Before meal with 1/2 hour	Two hours after meal	Yes	No	Yes	No	Yes	No
Yes	Dubai	Male	Jordanian	20-29 years	Bachelor of pharmacy	Chain Pharmacy	0-2 years	Yes	3 or less	No	Elderly	University education, Conferences, courses, and workshops..., Consultation with peers and medical experts, Publish literature	No	Zero	Yes	Yes	Yes	Yes	Yes	Yes	Yes	yes	Yes	Yes	Yes	Yes	Two hours after meal	Two hours after meal	Two hours after meal	Two hours after meal	Two hours after meal	Two hours after meal	Two hours after meal	Two hours after meal	Two hours after meal	Two hours after meal	Two hours after meal	Two hours after meal	Yes	Yes	Yes	Yes	Yes	Yes
Yes	Abu Dhabi	Female	Indian	30-39 years	Bachelor of pharmacy	Chain Pharmacy	6-10 years	Yes	3 or less	Yes	Adult, Elderly	University education, Social media	No	3-5	Yes	No	Yes	Yes	No	Yes	No	yes	Yes	No	Yes	Yes	Two hours after meal	With meal	Before meal with 1/2 hour	Two hours after meal	Can be taken without regard to food	Before meal with 1/2 hour	With meal	Two hours after meal	Before meal with 1/2 hour	Can be taken without regard to food	Two hours after meal	Before meal with 1/2 hour	Yes	No	No	Yes	Yes	Yes
Yes	Abu Dhabi	Male	Sudanese	30-39 years	Bachelor of pharmacy	Chain Pharmacy	3-5 years	Yes	3 or less	No	Elderly	University education, Conferences, courses, and workshops..., Consultation with peers and medical experts	No	Zero	No	No	No	No	No	No	No	No	No	No	No	No	Two hours after meal	Two hours after meal	Two hours after meal	Two hours after meal	Two hours after meal	Two hours after meal	Two hours after meal	Two hours after meal	Two hours after meal	Two hours after meal	Two hours after meal	Two hours after meal	Yes	Yes	Yes	Yes	Yes	Yes
Yes	Abu Dhabi	Female	Indian	30-39 years	Bachelor of pharmacy	Chain Pharmacy	6-10 years	Yes	3 or less	Yes	Adult, Elderly	Social media	No	3-5	Yes	No	Yes	Yes	No	Yes	Yes	yes	No	Yes	No	Yes	With meal	Two hours after meal	Before meal with 1/2 hour	Can be taken without regard to food	With meal	Before meal with 1/2 hour	Two hours after meal	Two hours after meal	Before meal with 1/2 hour	Two hours after meal	Before meal with 1/2 hour	Two hours after meal	Yes	Yes	No	No	Yes	No
Yes	Sharjah	Male	Palestinian	20-29 years	Bachelor of pharmacy	Chain Pharmacy	0-2 years	Yes	3 or less	No	Elderly	University education, Conferences, courses, and workshops..., Consultation with peers and medical experts	No	Zero	Yes	Yes	Yes	Yes	Yes	Yes	Yes	yes	Yes	Yes	Yes	Yes	Before meal with 1/2 hour	Before meal with 1/2 hour	Before meal with 1/2 hour	Before meal with 1/2 hour	Before meal with 1/2 hour	Before meal with 1/2 hour	Before meal with 1/2 hour	Before meal with 1/2 hour	Before meal with 1/2 hour	Before meal with 1/2 hour	Before meal with 1/2 hour	Before meal with 1/2 hour	Yes	Yes	Yes	Yes	Yes	Yes
Yes	Abu Dhabi	Female	Indian	30-39 years	Bachelor of pharmacy	individual Pharmacy	6-10 years	Yes	More than 3	Yes	Adult, Elderly	University education, Consultation with peers and medical experts, Publish literature, Social media	No	3-5	Yes	No	Yes	No	Yes	Yes	No	yes	No	Yes	Yes	Yes	Before meal with 1/2 hour	Before meal with 1/2 hour	With meal	Two hours after meal	Can be taken without regard to food	Can be taken without regard to food	Before meal with 1/2 hour	Two hours after meal	Before meal with 1/2 hour	Two hours after meal	Before meal with 1/2 hour	Two hours after meal	No	Yes	No	No	Yes	Yes
Yes	Abu Dhabi	Male	Egyptian	20-29 years	Bachelor of pharmacy	Chain Pharmacy	3-5 years	Yes	3 or less	No	Elderly	University education, Conferences, courses, and workshops..., Consultation with peers and medical experts, Publish literature, Social media	No	Zero	Yes	Yes	Yes	Yes	Yes	Yes	Yes	yes	Yes	Yes	Yes	Yes	Two hours after meal	Two hours after meal	Two hours after meal	Two hours after meal	Two hours after meal	Two hours after meal	Two hours after meal	Two hours after meal	Two hours after meal	Two hours after meal	Two hours after meal	Two hours after meal	Yes	Yes	Yes	Yes	Yes	Yes
Yes	Abu Dhabi	Female	Indian	30-39 years	Bachelor of pharmacy	Chain Pharmacy	6-10 years	Yes	3 or less	Yes	Adult, Elderly	University education, Consultation with peers and medical experts, Publish literature, Social media	No	3-5	No	Yes	Yes	No	Yes	No	Yes	No	Yes	No	No	Yes	Before meal with 1/2 hour	With meal	Can be taken without regard to food	With meal	Can be taken without regard to food	Before meal with 1/2 hour	Two hours after meal	Can be taken without regard to food	Before meal with 1/2 hour	Can be taken without regard to food	Before meal with 1/2 hour	Two hours after meal	No	Yes	No	Yes	No	Yes
Yes	Abu Dhabi	Female	Indian	30-39 years	Bachelor of pharmacy	Chain Pharmacy	6-10 years	Yes	3 or less	Yes	Adult, Elderly	University education, Conferences, courses, and workshops..., Consultation with peers and medical experts, Publish literature, Social media	Yes	Zero	No	Yes	Yes	Yes	Yes	Yes	No	No	No	Yes	No	Yes	With meal	Before meal with 1/2 hour	Can be taken without regard to food	Two hours after meal	Can be taken without regard to food	Before meal with 1/2 hour	Two hours after meal	Two hours after meal	Two hours after meal	With meal	Two hours after meal	Can be taken without regard to food	Yes	No	Yes	Yes	No	Yes
Yes	Abu Dhabi	Female	Egyptian	30-39 years	Bachelor of pharmacy	Chain Pharmacy	3-5 years	Yes	3 or less	No	Adult	University education, Conferences, courses, and workshops..., Consultation with peers and medical experts, Publish literature, Social media	No	Zero	Yes	Yes	Yes	Yes	Yes	Yes	Yes	yes	Yes	Yes	Yes	Yes	Can be taken without regard to food	Can be taken without regard to food	Can be taken without regard to food	Can be taken without regard to food	Can be taken without regard to food	Can be taken without regard to food	Can be taken without regard to food	Can be taken without regard to food	Can be taken without regard to food	Can be taken without regard to food	Can be taken without regard to food	Can be taken without regard to food	Yes	Yes	Yes	Yes	Yes	Yes
Yes	Abu Dhabi	Female	Egyptian	40-49 years	Bachelor of pharmacy	individual Pharmacy	11-15 years	Yes	3 or less	No	Elderly	University education, Consultation with peers and medical experts, Publish literature	No	Zero	Yes	Yes	Yes	Yes	Yes	Yes	Yes	yes	Yes	Yes	Yes	Yes	Before meal with 1/2 hour	Before meal with 1/2 hour	Before meal with 1/2 hour	Before meal with 1/2 hour	Before meal with 1/2 hour	Before meal with 1/2 hour	Before meal with 1/2 hour	Before meal with 1/2 hour	Before meal with 1/2 hour	Before meal with 1/2 hour	Before meal with 1/2 hour	Before meal with 1/2 hour	Yes	Yes	Yes	Yes	Yes	Yes
Yes	Abu Dhabi	Female	Indian	20-29 years	Bachelor of pharmacy	individual Pharmacy	6-10 years	Yes	3 or less	Yes	Adult, Elderly	University education, Publish literature	No	Zero	Yes	Yes	No	Yes	No	No	No	yes	No	Yes	Yes	Yes	Can be taken without regard to food	With meal	Two hours after meal	Two hours after meal	Two hours after meal	Can be taken without regard to food	Two hours after meal	Before meal with 1/2 hour	Two hours after meal	Can be taken without regard to food	Two hours after meal	Two hours after meal	Yes	No	Yes	Yes	No	Yes
Yes	Abu Dhabi	Female	Egyptian	30-39 years	Bachelor of pharmacy	Chain Pharmacy	3-5 years	Yes	3 or less	No	Adult, Elderly	University education, Conferences, courses, and workshops...	No	Zero	Yes	Yes	Yes	Yes	Yes	Yes	Yes	yes	Yes	Yes	Yes	Yes	With meal	With meal	With meal	With meal	With meal	With meal	With meal	With meal	With meal	With meal	With meal	With meal	Yes	Yes	Yes	Yes	Yes	Yes
Yes	Abu Dhabi	Female	Indian	30-39 years	Bachelor of pharmacy	Chain Pharmacy	6-10 years	Yes	3 or less	Yes	Adult, Elderly	University education, Social media	No	More than 5	No	No	Yes	No	No	Yes	Yes	No	Yes	No	Yes	No	With meal	Before meal with 1/2 hour	Two hours after meal	Can be taken without regard to food	Two hours after meal	With meal	Can be taken without regard to food	Before meal with 1/2 hour	Before meal with 1/2 hour	Can be taken without regard to food	Before meal with 1/2 hour	Before meal with 1/2 hour	Yes	Yes	Yes	Yes	Yes	Yes
Yes	Abu Dhabi	Female	Indian	30-39 years	Bachelor of pharmacy	Chain Pharmacy	3-5 years	Yes	3 or less	No	Adult, Elderly	University education, Conferences, courses, and workshops...	No	Zero	No	No	No	No	No	No	No	No	No	No	No	No	Two hours after meal	Two hours after meal	Two hours after meal	Before meal with 1/2 hour	Two hours after meal	Two hours after meal	Two hours after meal	Two hours after meal	Two hours after meal	Two hours after meal	Two hours after meal	Two hours after meal	Yes	Yes	Yes	Yes	Yes	Yes
Yes	Abu Dhabi	Male	Indian	30-39 years	Bachelor of pharmacy	Chain Pharmacy	3-5 years	Yes	3 or less	Yes	Adult, Elderly	Conferences, courses, and workshops..., Consultation with peers and medical experts	Yes	3-5	No	Yes	No	Yes	Yes	No	Yes	yes	No	Yes	Yes	No	Two hours after meal	Can be taken without regard to food	Before meal with 1/2 hour	Two hours after meal	With meal	Two hours after meal	Before meal with 1/2 hour	Can be taken without regard to food	With meal	Two hours after meal	Two hours after meal	Two hours after meal	Yes	Yes	Yes	Yes	No	Yes
Yes	Dubai	Female	Indian	20-29 years	Bachelor of pharmacy	individual Pharmacy	3-5 years	Yes	More than 3	Yes	Adult, Elderly	Publish literature, Social media	Yes	More than 5	Yes	No	Yes	No	Yes	No	Yes	No	Yes	No	No	No	Two hours after meal	Two hours after meal	Before meal with 1/2 hour	Can be taken without regard to food	Two hours after meal	Two hours after meal	Before meal with 1/2 hour	Can be taken without regard to food	Before meal with 1/2 hour	With meal	With meal	Before meal with 1/2 hour	Yes	No	Yes	Yes	No	Yes
Yes	Abu Dhabi	Male	Indian	20-29 years	Bachelor of pharmacy	Chain Pharmacy	3-5 years	Yes	3 or less	No	Adult, Elderly	University education, Conferences, courses, and workshops..., Consultation with peers and medical experts, Publish literature, Social media	No	Zero	Yes	Yes	Yes	Yes	Yes	Yes	Yes	yes	Yes	Yes	Yes	Yes	Before meal with 1/2 hour	Before meal with 1/2 hour	Before meal with 1/2 hour	Before meal with 1/2 hour	Before meal with 1/2 hour	Before meal with 1/2 hour	Before meal with 1/2 hour	Before meal with 1/2 hour	Before meal with 1/2 hour	Before meal with 1/2 hour	Before meal with 1/2 hour	Before meal with 1/2 hour	Yes	Yes	Yes	Yes	Yes	Yes
Yes	Dubai	Female	Indian	40-49 years	Bachelor of pharmacy	individual Pharmacy	3-5 years	Yes	3 or less	Yes	Elderly	University education, Conferences, courses, and workshops..., Social media	No	More than 5	Yes	Yes	No	Yes	Yes	Yes	No	yes	Yes	No	No	No	Two hours after meal	With meal	Before meal with 1/2 hour	Can be taken without regard to food	With meal	Two hours after meal	With meal	Two hours after meal	With meal	Before meal with 1/2 hour	Can be taken without regard to food	Two hours after meal	Yes	Yes	Yes	Yes	Yes	Yes
Yes	Abu Dhabi	Male	Egyptian	30-39 years	Bachelor of pharmacy	Chain Pharmacy	3-5 years	Yes	3 or less	No	Adult	University education, Conferences, courses, and workshops..., Consultation with peers and medical experts	No	Zero	No	No	No	No	No	No	No	No	No	No	No	No	Can be taken without regard to food	Can be taken without regard to food	Can be taken without regard to food	Can be taken without regard to food	Can be taken without regard to food	Can be taken without regard to food	Can be taken without regard to food	Can be taken without regard to food	Can be taken without regard to food	Can be taken without regard to food	Can be taken without regard to food	Can be taken without regard to food	No	No	No	No	No	No
Yes	Abu Dhabi	Female	Sudanese	40-49 years	Bachelor of pharmacy	individual Pharmacy	6-10 years	Yes	3 or less	Yes	Elderly	University education, Publish literature, Social media	No	3-5	Yes	No	Yes	Yes	No	Yes	Yes	yes	No	No	Yes	No	With meal	Two hours after meal	Two hours after meal	Two hours after meal	Before meal with 1/2 hour	Can be taken without regard to food	Before meal with 1/2 hour	Before meal with 1/2 hour	Can be taken without regard to food	Before meal with 1/2 hour	Before meal with 1/2 hour	Two hours after meal	Yes	Yes	Yes	No	Yes	No
Yes	Abu Dhabi	Male	Filipinos	30-39 years	Bachelor of pharmacy	Chain Pharmacy	3-5 years	Yes	3 or less	No	Adult	University education, Conferences, courses, and workshops...	No	Zero	Yes	Yes	Yes	Yes	Yes	Yes	Yes	yes	Yes	Yes	Yes	Yes	Before meal with 1/2 hour	Before meal with 1/2 hour	Before meal with 1/2 hour	Before meal with 1/2 hour	Before meal with 1/2 hour	Before meal with 1/2 hour	Before meal with 1/2 hour	Before meal with 1/2 hour	Before meal with 1/2 hour	Before meal with 1/2 hour	Before meal with 1/2 hour	Before meal with 1/2 hour	Yes	Yes	Yes	Yes	Yes	Yes
Yes	Abu Dhabi	Female	Syrian	40-49 years	Bachelor of pharmacy	individual Pharmacy	6-10 years	Yes	3 or less	Yes	Adult, Elderly	University education, Consultation with peers and medical experts, Publish literature, Social media	No	3-5	No	No	No	No	No	No	No	No	No	No	No	No	Before meal with 1/2 hour	Before meal with 1/2 hour	Before meal with 1/2 hour	Before meal with 1/2 hour	Before meal with 1/2 hour	Before meal with 1/2 hour	Before meal with 1/2 hour	Before meal with 1/2 hour	Before meal with 1/2 hour	Before meal with 1/2 hour	Before meal with 1/2 hour	Before meal with 1/2 hour	Yes	Yes	Yes	Yes	Yes	Yes
Yes	Abu Dhabi	Male	Indian	40-49 years	Bachelor of pharmacy	Chain Pharmacy	0-2 years	Yes	3 or less	No	Adult	University education, Consultation with peers and medical experts, Publish literature	No	Zero	Yes	Yes	Yes	Yes	Yes	Yes	Yes	yes	Yes	Yes	Yes	Yes	Before meal with 1/2 hour	Before meal with 1/2 hour	Before meal with 1/2 hour	Before meal with 1/2 hour	Before meal with 1/2 hour	Before meal with 1/2 hour	Before meal with 1/2 hour	Before meal with 1/2 hour	Before meal with 1/2 hour	Before meal with 1/2 hour	Before meal with 1/2 hour	Before meal with 1/2 hour	Yes	Yes	Yes	Yes	Yes	Yes
Yes	Dubai	Female	Sudanese	20-29 years	Bachelor of pharmacy	Chain Pharmacy	0-2 years	Yes	3 or less	Yes	Adult, Elderly	University education, Consultation with peers and medical experts, Publish literature, Social media	No	1-2	No	No	No	No	No	No	No	No	No	No	No	No	With meal	With meal	With meal	With meal	With meal	With meal	With meal	With meal	With meal	With meal	With meal	With meal	Yes	Yes	Yes	Yes	Yes	Yes
Yes	Abu Dhabi	Male	Indian	20-29 years	Bachelor of pharmacy	Chain Pharmacy	6-10 years	Yes	3 or less	No	Adult	University education, Conferences, courses, and workshops...	No	Zero	No	No	No	No	No	No	No	No	No	No	No	No	With meal	With meal	With meal	Before meal with 1/2 hour	With meal	With meal	With meal	With meal	With meal	With meal	With meal	With meal	Yes	Yes	Yes	Yes	Yes	Yes
Yes	Abu Dhabi	Female	Jordanian	20-29 years	Bachelor of pharmacy	Chain Pharmacy	3-5 years	Yes	3 or less	Yes	Adult, Elderly	University education, Consultation with peers and medical experts, Social media	No	1-2	No	No	No	No	No	No	No	No	No	No	No	No	Before meal with 1/2 hour	Before meal with 1/2 hour	Before meal with 1/2 hour	Before meal with 1/2 hour	Before meal with 1/2 hour	Before meal with 1/2 hour	Before meal with 1/2 hour	Before meal with 1/2 hour	Before meal with 1/2 hour	Before meal with 1/2 hour	Before meal with 1/2 hour	Before meal with 1/2 hour	Yes	Yes	Yes	Yes	Yes	Yes
Yes	Abu Dhabi	Male	Egyptian	30-39 years	Bachelor of pharmacy	Chain Pharmacy	3-5 years	Yes	3 or less	No	Children, Adult, Elderly	University education, Conferences, courses, and workshops..., Consultation with peers and medical experts, Publish literature	No	Zero	Yes	Yes	Yes	Yes	Yes	Yes	Yes	yes	Yes	Yes	Yes	Yes	Before meal with 1/2 hour	Before meal with 1/2 hour	Before meal with 1/2 hour	Before meal with 1/2 hour	Two hours after meal	Two hours after meal	Two hours after meal	Two hours after meal	Two hours after meal	Two hours after meal	Two hours after meal	Two hours after meal	Yes	Yes	Yes	Yes	Yes	Yes
Yes	Abu Dhabi	Male	Indian	30-39 years	Bachelor of pharmacy	Chain Pharmacy	3-5 years	Yes	3 or less	No	Adult, Elderly	University education, Conferences, courses, and workshops..., Consultation with peers and medical experts	No	Zero	No	No	No	No	No	No	No	No	No	No	No	No	Before meal with 1/2 hour	Before meal with 1/2 hour	Before meal with 1/2 hour	Before meal with 1/2 hour	Before meal with 1/2 hour	Before meal with 1/2 hour	Before meal with 1/2 hour	Before meal with 1/2 hour	Before meal with 1/2 hour	Before meal with 1/2 hour	Before meal with 1/2 hour	Before meal with 1/2 hour	Yes	Yes	Yes	Yes	Yes	Yes
Yes	Abu Dhabi	Male	Egyptian	20-29 years	Bachelor of pharmacy	Chain Pharmacy	3-5 years	Yes	3 or less	No	Elderly	University education, Consultation with peers and medical experts	No	Zero	Yes	Yes	Yes	Yes	Yes	Yes	Yes	yes	Yes	Yes	Yes	Yes	Two hours after meal	Two hours after meal	Two hours after meal	Before meal with 1/2 hour	Two hours after meal	Two hours after meal	Two hours after meal	Two hours after meal	Two hours after meal	Two hours after meal	Two hours after meal	Two hours after meal	Yes	Yes	Yes	Yes	Yes	Yes
Yes	Abu Dhabi	Male	Egyptian	30-39 years	Bachelor of pharmacy	Chain Pharmacy	3-5 years	Yes	3 or less	No	Adult	University education, Conferences, courses, and workshops...	No	Zero	Yes	Yes	Yes	Yes	Yes	Yes	Yes	yes	Yes	Yes	Yes	Yes	Two hours after meal	Two hours after meal	Two hours after meal	Before meal with 1/2 hour	Two hours after meal	Two hours after meal	Two hours after meal	Two hours after meal	Two hours after meal	Two hours after meal	Two hours after meal	Two hours after meal	Yes	Yes	Yes	Yes	Yes	Yes
Yes	Abu Dhabi	Male	Egyptian	30-39 years	Bachelor of pharmacy	Chain Pharmacy	0-2 years	Yes	3 or less	Yes	Children, Adult, Elderly	University education, Conferences, courses, and workshops..., Consultation with peers and medical experts	No	Zero	Yes	Yes	Yes	Yes	Yes	Yes	Yes	yes	Yes	Yes	Yes	Yes	Two hours after meal	Two hours after meal	Two hours after meal	Before meal with 1/2 hour	Two hours after meal	Two hours after meal	Two hours after meal	Two hours after meal	Two hours after meal	Two hours after meal	Two hours after meal	Two hours after meal	Yes	Yes	Yes	Yes	Yes	Yes
Yes	Abu Dhabi	Female	Jordanian	30-39 years	Bachelor of pharmacy	Chain Pharmacy	3-5 years	Yes	3 or less	Yes	Elderly	University education, Social media	No	1-2	No	No	Yes	Yes	No	Yes	Yes	yes	Yes	Yes	No	Yes	With meal	Two hours after meal	Can be taken without regard to food	With meal	With meal	Before meal with 1/2 hour	Can be taken without regard to food	Can be taken without regard to food	Two hours after meal	Before meal with 1/2 hour	With meal	Two hours after meal	No	Yes	Yes	No	Yes	No
Yes	Abu Dhabi	Female	Palestinian	30-39 years	Bachelor of pharmacy	Chain Pharmacy	3-5 years	Yes	3 or less	Yes	Adult, Elderly	University education, Social media	No	1-2	Yes	No	Yes	No	Yes	Yes	No	yes	No	Yes	Yes	No	Before meal with 1/2 hour	With meal	Two hours after meal	Before meal with 1/2 hour	Two hours after meal	Can be taken without regard to food	With meal	With meal	Two hours after meal	Before meal with 1/2 hour	With meal	Two hours after meal	Yes	No	Yes	No	Yes	No
Yes	Abu Dhabi	Female	Jordanian	20-29 years	Bachelor of pharmacy	Chain Pharmacy	3-5 years	Yes	3 or less	Yes	Adult, Elderly	University education, Social media	No	1-2	Yes	No	Yes	Yes	No	No	No	yes	Yes	No	Yes	Yes	With meal	Before meal with 1/2 hour	Two hours after meal	Before meal with 1/2 hour	Before meal with 1/2 hour	With meal	With meal	Before meal with 1/2 hour	Two hours after meal	Before meal with 1/2 hour	Two hours after meal	Before meal with 1/2 hour	Yes	Yes	No	No	Yes	Yes
Yes	Abu Dhabi	Female	Syrian	20-29 years	Bachelor of pharmacy	Chain Pharmacy	6-10 years	Yes	3 or less	Yes	Adult, Elderly	University education, Conferences, courses, and workshops..., Consultation with peers and medical experts, Social media	No	1-2	No	Yes	Yes	No	Yes	Yes	No	No	Yes	No	Yes	No	Before meal with 1/2 hour	With meal	Two hours after meal	Can be taken without regard to food	Before meal with 1/2 hour	With meal	Two hours after meal	Before meal with 1/2 hour	Can be taken without regard to food	Before meal with 1/2 hour	Two hours after meal	Two hours after meal	Yes	Yes	Yes	No	No	No
Yes	Abu Dhabi	Female	Jordanian	30-39 years	Bachelor of pharmacy	Chain Pharmacy	3-5 years	Yes	3 or less	Yes	Adult, Elderly	University education, Consultation with peers and medical experts, Publish literature, Social media	No	3-5	Yes	No	Yes	No	No	No	Yes	No	Yes	No	Yes	Yes	Before meal with 1/2 hour	Two hours after meal	With meal	Before meal with 1/2 hour	With meal	Two hours after meal	Can be taken without regard to food	Two hours after meal	Two hours after meal	With meal	With meal	With meal	Yes	No	No	No	Yes	Yes
Yes	Abu Dhabi	Female	Jordanian	30-39 years	Bachelor of pharmacy	Chain Pharmacy	3-5 years	Yes	3 or less	Yes	Elderly	University education, Consultation with peers and medical experts, Social media	No	1-2	No	No	No	Yes	No	Yes	No	No	Yes	Yes	Yes	No	With meal	Before meal with 1/2 hour	Two hours after meal	Before meal with 1/2 hour	With meal	With meal	Two hours after meal	Can be taken without regard to food	Before meal with 1/2 hour	Two hours after meal	Before meal with 1/2 hour	Two hours after meal	Yes	No	No	Yes	Yes	No
Yes	Abu Dhabi	Female	Sudanese	30-39 years	Bachelor of pharmacy	Chain Pharmacy	3-5 years	Yes	3 or less	Yes	Elderly	University education, Conferences, courses, and workshops..., Consultation with peers and medical experts	No	3-5	Yes	No	No	Yes	Yes	No	No	No	Yes	Yes	Yes	No	Can be taken without regard to food	With meal	Two hours after meal	Before meal with 1/2 hour	Before meal with 1/2 hour	Two hours after meal	Before meal with 1/2 hour	Two hours after meal	With meal	Before meal with 1/2 hour	With meal	Two hours after meal	No	No	Yes	Yes	Yes	Yes
Yes	Abu Dhabi	Female	Sudanese	30-39 years	Bachelor of pharmacy	Chain Pharmacy	3-5 years	Yes	3 or less	Yes	Elderly	University education, Conferences, courses, and workshops..., Social media	No	More than 5	No	No	Yes	Yes	Yes	No	No	yes	Yes	No	Yes	Yes	Can be taken without regard to food	Two hours after meal	With meal	Before meal with 1/2 hour	With meal	With meal	Can be taken without regard to food	Before meal with 1/2 hour	Two hours after meal	With meal	Can be taken without regard to food	Before meal with 1/2 hour	No	Yes	Yes	No	No	No
Yes	Dubai	Female	Filipinos	30-39 years	Bachelor of pharmacy	individual Pharmacy	6-10 years	Yes	3 or less	Yes	Elderly	University education	No	1-2	Yes	No	No	Yes	Yes	Yes	No	yes	Yes	Yes	No	Yes	With meal	Before meal with 1/2 hour	Can be taken without regard to food	Two hours after meal	Before meal with 1/2 hour	Two hours after meal	With meal	Can be taken without regard to food	Before meal with 1/2 hour	Two hours after meal	Before meal with 1/2 hour	Two hours after meal	Yes	No	Yes	No	Yes	Yes
Yes	Abu Dhabi	Female	Filipinos	30-39 years	Bachelor of pharmacy	Chain Pharmacy	3-5 years	Yes	3 or less	Yes	Elderly	University education	Yes	3-5	Yes	Yes	No	Yes	Yes	Yes	No	yes	No	Yes	Yes	Yes	With meal	With meal	Before meal with 1/2 hour	Before meal with 1/2 hour	Can be taken without regard to food	Can be taken without regard to food	Can be taken without regard to food	Before meal with 1/2 hour	Can be taken without regard to food	Can be taken without regard to food	Before meal with 1/2 hour	Before meal with 1/2 hour	No	Yes	No	Yes	Yes	Yes
Yes	Sharjah	Female	Pakistani	30-39 years	Bachelor of pharmacy	Chain Pharmacy	3-5 years	Yes	3 or less	Yes	Elderly	University education, Consultation with peers and medical experts, Publish literature, Social media	No	1-2	Yes	No	Yes	No	Yes	No	Yes	No	Yes	Yes	No	No	Before meal with 1/2 hour	With meal	Before meal with 1/2 hour	Can be taken without regard to food	With meal	Before meal with 1/2 hour	With meal	Two hours after meal	Can be taken without regard to food	Two hours after meal	Before meal with 1/2 hour	Before meal with 1/2 hour	Yes	Yes	Yes	Yes	No	No
Yes	Dubai	Female	Iranian	20-29 years	Bachelor of pharmacy	individual Pharmacy	3-5 years	Yes	More than 3	Yes	Adult, Elderly	University education, Social media	No	Zero	No	No	Yes	Yes	Yes	Yes	No	yes	Yes	Yes	Yes	No	Before meal with 1/2 hour	With meal	Can be taken without regard to food	Before meal with 1/2 hour	Two hours after meal	With meal	Before meal with 1/2 hour	Two hours after meal	Before meal with 1/2 hour	Can be taken without regard to food	With meal	Before meal with 1/2 hour	Yes	No	Yes	No	Yes	Yes
Yes	Dubai	Female	Pakistani	40-49 years	Bachelor of pharmacy	individual Pharmacy	11-15 years	No	More than 3	Yes	Adult, Elderly	Publish literature, Social media	No	1-2	Yes	No	Yes	Yes	No	Yes	No	No	No	Yes	Yes	No	Before meal with 1/2 hour	With meal	Can be taken without regard to food	Before meal with 1/2 hour	Can be taken without regard to food	With meal	Two hours after meal	Can be taken without regard to food	Can be taken without regard to food	Can be taken without regard to food	Before meal with 1/2 hour	With meal	No	No	Yes	Yes	No	Yes
Yes	Abu Dhabi	Female	Palestinian	20-29 years	Bachelor of pharmacy	individual Pharmacy	6-10 years	Yes	3 or less	Yes	Elderly	Conferences, courses, and workshops..., Consultation with peers and medical experts	Yes	1-2	No	No	Yes	No	Yes	No	No	No	Yes	Yes	No	Yes	Before meal with 1/2 hour	With meal	Two hours after meal	Can be taken without regard to food	Before meal with 1/2 hour	Two hours after meal	With meal	Two hours after meal	Before meal with 1/2 hour	Can be taken without regard to food	Two hours after meal	Can be taken without regard to food	Yes	No	No	No	Yes	Yes
Yes	Dubai	Female	Egyptian	20-29 years	Postgraduate studies	individual Pharmacy	3-5 years	Yes	3 or less	Yes	Adult, Elderly	Conferences, courses, and workshops..., Consultation with peers and medical experts	No	1-2	No	Yes	No	Yes	No	Yes	No	yes	Yes	No	Yes	Yes	With meal	Two hours after meal	Two hours after meal	Can be taken without regard to food	Before meal with 1/2 hour	Can be taken without regard to food	With meal	Before meal with 1/2 hour	With meal	Two hours after meal	Before meal with 1/2 hour	With meal	No	No	Yes	Yes	Yes	Yes
Yes	Abu Dhabi	Female	Syrian	30-39 years	Bachelor of pharmacy	individual Pharmacy	3-5 years	Yes	3 or less	Yes	Children, Elderly	University education, Conferences, courses, and workshops..., Consultation with peers and medical experts	No	3-5	No	Yes	No	Yes	Yes	Yes	Yes	yes	No	Yes	No	Yes	With meal	Before meal with 1/2 hour	Two hours after meal	Before meal with 1/2 hour	Two hours after meal	Two hours after meal	With meal	Before meal with 1/2 hour	With meal	Two hours after meal	Before meal with 1/2 hour	With meal	Yes	No	Yes	No	Yes	No
Yes	Dubai	Female	Egyptian	40-49 years	Bachelor of pharmacy	Chain Pharmacy	3-5 years	Yes	3 or less	Yes	Adult, Elderly	University education, Social media	Yes	1-2	Yes	No	Yes	No	Yes	No	Yes	No	Yes	No	Yes	No	With meal	With meal	Before meal with 1/2 hour	Before meal with 1/2 hour	With meal	With meal	Two hours after meal	Two hours after meal	With meal	Can be taken without regard to food	With meal	Can be taken without regard to food	Yes	No	Yes	No	No	Yes
Yes	Dubai	Female	Egyptian	30-39 years	Bachelor of pharmacy	Chain Pharmacy	6-10 years	Yes	3 or less	Yes	Adult, Elderly	University education, Consultation with peers and medical experts, Social media	No	1-2	No	No	Yes	Yes	Yes	No	Yes	yes	No	Yes	No	Yes	Two hours after meal	Two hours after meal	Before meal with 1/2 hour	Before meal with 1/2 hour	With meal	With meal	Can be taken without regard to food	Before meal with 1/2 hour	Two hours after meal	Before meal with 1/2 hour	With meal	Two hours after meal	Yes	No	No	No	Yes	Yes
Yes	Abu Dhabi	Female	Egyptian	30-39 years	Bachelor of pharmacy	Chain Pharmacy	6-10 years	Yes	3 or less	Yes	Adult, Elderly	Conferences, courses, and workshops..., Consultation with peers and medical experts, Social media	No	1-2	Yes	Yes	Yes	Yes	Yes	Yes	Yes	yes	Yes	Yes	Yes	Yes	Before meal with 1/2 hour	Before meal with 1/2 hour	Before meal with 1/2 hour	Before meal with 1/2 hour	Before meal with 1/2 hour	Before meal with 1/2 hour	Before meal with 1/2 hour	Before meal with 1/2 hour	Before meal with 1/2 hour	Before meal with 1/2 hour	Before meal with 1/2 hour	Before meal with 1/2 hour	Yes	Yes	Yes	Yes	Yes	Yes
Yes	Abu Dhabi	Female	Egyptian	30-39 years	Bachelor of pharmacy	Chain Pharmacy	6-10 years	Yes	3 or less	Yes	Adult, Elderly	University education, Conferences, courses, and workshops...	No	1-2	Yes	Yes	Yes	Yes	Yes	Yes	Yes	yes	Yes	Yes	Yes	Yes	Before meal with 1/2 hour	Before meal with 1/2 hour	Before meal with 1/2 hour	Before meal with 1/2 hour	Before meal with 1/2 hour	Before meal with 1/2 hour	Before meal with 1/2 hour	Before meal with 1/2 hour	Before meal with 1/2 hour	Before meal with 1/2 hour	Before meal with 1/2 hour	Before meal with 1/2 hour	No	No	No	No	No	No
Yes	Abu Dhabi	Female	Egyptian	40-49 years	Bachelor of pharmacy	Chain Pharmacy	6-10 years	Yes	3 or less	Yes	Adult, Elderly	University education, Consultation with peers and medical experts, Social media	No	3-5	Yes	Yes	Yes	Yes	Yes	Yes	Yes	yes	Yes	Yes	Yes	Yes	Before meal with 1/2 hour	Before meal with 1/2 hour	Before meal with 1/2 hour	Before meal with 1/2 hour	Before meal with 1/2 hour	Before meal with 1/2 hour	Before meal with 1/2 hour	Before meal with 1/2 hour	Before meal with 1/2 hour	Before meal with 1/2 hour	Before meal with 1/2 hour	Before meal with 1/2 hour	No	No	No	No	No	No
Yes	Abu Dhabi	Female	Egyptian	40-49 years	Bachelor of pharmacy	Chain Pharmacy	11-15 years	Yes	3 or less	Yes	Adult, Elderly	Conferences, courses, and workshops..., Consultation with peers and medical experts, Social media	No	1-2	Yes	Yes	Yes	Yes	Yes	Yes	Yes	yes	Yes	Yes	Yes	Yes	Before meal with 1/2 hour	Before meal with 1/2 hour	Before meal with 1/2 hour	Before meal with 1/2 hour	Before meal with 1/2 hour	Before meal with 1/2 hour	Before meal with 1/2 hour	Before meal with 1/2 hour	Before meal with 1/2 hour	Before meal with 1/2 hour	Before meal with 1/2 hour	Before meal with 1/2 hour	No	No	No	No	No	No
Yes	Abu Dhabi	Female	Egyptian	40-49 years	Bachelor of pharmacy	Chain Pharmacy	6-10 years	Yes	3 or less	Yes	Adult, Elderly	University education, Conferences, courses, and workshops..., Consultation with peers and medical experts	Yes	Zero	Yes	Yes	Yes	Yes	Yes	Yes	Yes	yes	Yes	Yes	Yes	Yes	Before meal with 1/2 hour	Before meal with 1/2 hour	Before meal with 1/2 hour	Before meal with 1/2 hour	Before meal with 1/2 hour	Before meal with 1/2 hour	Before meal with 1/2 hour	Before meal with 1/2 hour	Before meal with 1/2 hour	Before meal with 1/2 hour	Before meal with 1/2 hour	Before meal with 1/2 hour	No	No	No	No	No	No
Yes	Abu Dhabi	Female	Egyptian	40-49 years	Bachelor of pharmacy	Chain Pharmacy	6-10 years	No	3 or less	Yes	Elderly	University education, Consultation with peers and medical experts, Social media	No	3-5	Yes	Yes	Yes	Yes	Yes	Yes	Yes	yes	Yes	Yes	Yes	Yes	Before meal with 1/2 hour	Before meal with 1/2 hour	Before meal with 1/2 hour	Before meal with 1/2 hour	Before meal with 1/2 hour	Before meal with 1/2 hour	Before meal with 1/2 hour	Before meal with 1/2 hour	Before meal with 1/2 hour	Before meal with 1/2 hour	Before meal with 1/2 hour	Before meal with 1/2 hour	No	No	No	No	No	No
Yes	Abu Dhabi	Female	Egyptian	40-49 years	Bachelor of pharmacy	Chain Pharmacy	6-10 years	Yes	3 or less	Yes	Elderly	University education, Consultation with peers and medical experts, Social media	No	1-2	Yes	Yes	Yes	Yes	Yes	Yes	Yes	yes	Yes	Yes	Yes	Yes	Before meal with 1/2 hour	Before meal with 1/2 hour	Before meal with 1/2 hour	Before meal with 1/2 hour	Before meal with 1/2 hour	Before meal with 1/2 hour	Before meal with 1/2 hour	Before meal with 1/2 hour	Before meal with 1/2 hour	Before meal with 1/2 hour	Before meal with 1/2 hour	Before meal with 1/2 hour	No	No	No	No	No	No
Yes	Dubai	Female	Syrian	30-39 years	Bachelor of pharmacy	individual Pharmacy	3-5 years	Yes	3 or less	Yes	Children, Elderly	University education, Consultation with peers and medical experts	No	1-2	No	No	No	No	No	No	No	No	No	No	No	No	With meal	With meal	With meal	With meal	With meal	With meal	With meal	With meal	With meal	With meal	With meal	With meal	Yes	Yes	Yes	Yes	Yes	Yes
Yes	Dubai	Female	Syrian	30-39 years	Bachelor of pharmacy	individual Pharmacy	3-5 years	Yes	3 or less	Yes	Children, Elderly	University education, Publish literature, Social media	Yes	3-5	No	No	No	No	No	No	No	No	No	No	No	No	With meal	With meal	With meal	With meal	With meal	With meal	With meal	With meal	With meal	With meal	With meal	With meal	Yes	Yes	Yes	Yes	Yes	Yes
Yes	Abu Dhabi	Female	Syrian	30-39 years	Bachelor of pharmacy	individual Pharmacy	6-10 years	Yes	3 or less	Yes	Children, Elderly	University education, Social media	No	1-2	No	No	No	No	No	No	No	No	No	No	No	No	With meal	With meal	With meal	With meal	With meal	With meal	With meal	With meal	With meal	With meal	With meal	With meal	Yes	Yes	Yes	Yes	Yes	Yes
Yes	Dubai	Female	Syrian	20-29 years	Bachelor of pharmacy	Chain Pharmacy	0-2 years	Yes	3 or less	Yes	Children, Elderly	University education, Social media	No	1-2	No	No	No	No	No	No	No	No	No	No	No	No	With meal	With meal	With meal	With meal	With meal	With meal	With meal	With meal	With meal	With meal	With meal	With meal	Yes	Yes	Yes	Yes	Yes	Yes
Yes	Abu Dhabi	Female	Jordanian	20-29 years	Bachelor of pharmacy	individual Pharmacy	3-5 years	Yes	3 or less	Yes	Adult, Elderly	University education, Social media,	No	1-2	No	No	No	No	No	No	No	No	No	No	No	No	With meal	With meal	With meal	With meal	With meal	With meal	With meal	With meal	With meal	With meal	With meal	With meal	Yes	Yes	Yes	Yes	Yes	Yes
Yes	Abu Dhabi	Female	Jordanian	20-29 years	Bachelor of pharmacy	individual Pharmacy	0-2 years	Yes	3 or less	Yes	Elderly	Publish literature	No	Zero	No	No	No	No	No	No	No	No	No	No	No	No	With meal	With meal	With meal	With meal	With meal	With meal	With meal	With meal	With meal	With meal	With meal	With meal	Yes	Yes	Yes	Yes	Yes	Yes
Yes	Abu Dhabi	Female	Jordanian	20-29 years	Bachelor of pharmacy	individual Pharmacy	0-2 years	Yes	3 or less	Yes	Adult, Elderly	University education, Consultation with peers and medical experts	No	More than 5	No	No	No	No	No	No	No	No	No	No	No	No	With meal	With meal	With meal	With meal	With meal	With meal	With meal	With meal	With meal	With meal	With meal	With meal	Yes	Yes	Yes	Yes	Yes	Yes
Yes	Abu Dhabi	Female	Palestinian	20-29 years	Bachelor of pharmacy	Chain Pharmacy	3-5 years	Yes	3 or less	Yes	Adult, Elderly	University education, Social media,	No	1-2	No	No	No	No	No	No	No	No	No	No	No	No	With meal	With meal	With meal	With meal	With meal	With meal	With meal	With meal	With meal	With meal	With meal	With meal	Yes	Yes	Yes	Yes	Yes	Yes
Yes	Abu Dhabi	Female	Palestinian	30-39 years	Bachelor of pharmacy	individual Pharmacy	6-10 years	Yes	3 or less	Yes	Children, Elderly	University education, Conferences, courses, and workshops..., Consultation with peers and medical experts	Yes	Zero	No	No	No	No	No	No	No	No	No	No	No	No	With meal	With meal	With meal	With meal	With meal	With meal	With meal	With meal	With meal	With meal	With meal	With meal	Yes	Yes	Yes	Yes	Yes	Yes
Yes	Dubai	Female	Sudanese	30-39 years	Bachelor of pharmacy	Chain Pharmacy	3-5 years	Yes	3 or less	Yes	Children, Elderly	University education, Consultation with peers and medical experts	No	Zero	No	No	No	No	No	No	No	No	No	No	No	No	With meal	With meal	With meal	With meal	With meal	With meal	With meal	With meal	With meal	With meal	With meal	With meal	No	No	No	No	Yes	Yes
Yes	Dubai	Female	Sudanese	30-39 years	Bachelor of pharmacy	Chain Pharmacy	3-5 years	Yes	3 or less	Yes	Children, Elderly	University education, Conferences, courses, and workshops..., Social media	No	1-2	Yes	Yes	Yes	Yes	Yes	Yes	Yes	yes	Yes	Yes	Yes	Yes	Two hours after meal	Two hours after meal	Two hours after meal	Two hours after meal	Two hours after meal	Two hours after meal	Two hours after meal	Two hours after meal	Two hours after meal	Two hours after meal	Two hours after meal	Can be taken without regard to food	No	No	No	No	No	No
Yes	Dubai	Female	Sudanese	30-39 years	Bachelor of pharmacy	Chain Pharmacy	6-10 years	Yes	3 or less	Yes	Children, Elderly	University education, Social media	No	1-2	Yes	Yes	Yes	Yes	Yes	Yes	Yes	yes	Yes	Yes	Yes	Yes	Two hours after meal	Two hours after meal	Two hours after meal	Two hours after meal	Two hours after meal	Two hours after meal	Two hours after meal	Two hours after meal	Two hours after meal	Two hours after meal	Two hours after meal	Two hours after meal	No	No	No	No	No	No
Yes	Dubai	Female	Indian	20-29 years	Bachelor of pharmacy	Chain Pharmacy	6-10 years	Yes	3 or less	Yes	Children, Elderly	University education, Social media	No	Zero	Yes	Yes	Yes	Yes	Yes	Yes	Yes	yes	Yes	Yes	Yes	Yes	Two hours after meal	Two hours after meal	Two hours after meal	Two hours after meal	Two hours after meal	Two hours after meal	Two hours after meal	Two hours after meal	Two hours after meal	Two hours after meal	Two hours after meal	Two hours after meal	Yes	No	Yes	No	Yes	Yes
Yes	Dubai	Female	Indian	20-29 years	Bachelor of pharmacy	Chain Pharmacy	3-5 years	Yes	3 or less	Yes	Adult, Elderly	University education, Social media	No	Zero	Yes	Yes	Yes	Yes	Yes	Yes	Yes	yes	Yes	Yes	Yes	Yes	Two hours after meal	Two hours after meal	Two hours after meal	Two hours after meal	Two hours after meal	Two hours after meal	Two hours after meal	Two hours after meal	Two hours after meal	Two hours after meal	Two hours after meal	Two hours after meal	Yes	Yes	Yes	Yes	Yes	Yes
Yes	Abu Dhabi	Female	Indian	20-29 years	Bachelor of pharmacy	individual Pharmacy	0-2 years	Yes	3 or less	Yes	Elderly	Conferences, courses, and workshops..., Consultation with peers and medical experts	No	More than 5	Yes	Yes	Yes	Yes	Yes	Yes	Yes	yes	Yes	Yes	Yes	Yes	Two hours after meal	Two hours after meal	Two hours after meal	Two hours after meal	Two hours after meal	Two hours after meal	Two hours after meal	Two hours after meal	Two hours after meal	Two hours after meal	Two hours after meal	Two hours after meal	Yes	Yes	Yes	Yes	Yes	Yes
Yes	Dubai	Female	Indian	30-39 years	Bachelor of pharmacy	Chain Pharmacy	3-5 years	Yes	3 or less	Yes	Children, Elderly	University education, Conferences, courses, and workshops...	No	More than 5	Yes	Yes	Yes	Yes	Yes	Yes	Yes	yes	Yes	Yes	Yes	Yes	Two hours after meal	Two hours after meal	Two hours after meal	Two hours after meal	Two hours after meal	Two hours after meal	Two hours after meal	Two hours after meal	Two hours after meal	Two hours after meal	Two hours after meal	Two hours after meal	Yes	Yes	Yes	Yes	Yes	Yes
Yes	Dubai	Female	Indian	30-39 years	Bachelor of pharmacy	Chain Pharmacy	6-10 years	Yes	3 or less	Yes	Elderly	University education, Publish literature, Social media	No	Zero	Yes	Yes	Yes	Yes	Yes	Yes	Yes	yes	Yes	Yes	Yes	Yes	Two hours after meal	Two hours after meal	Two hours after meal	Two hours after meal	Two hours after meal	Two hours after meal	Two hours after meal	Two hours after meal	Two hours after meal	Two hours after meal	Two hours after meal	Two hours after meal	Yes	Yes	Yes	Yes	Yes	Yes
Yes	Dubai	Female	Indian	30-39 years	Bachelor of pharmacy	Chain Pharmacy	3-5 years	Yes	3 or less	Yes	Elderly	University education, Conferences, courses, and workshops...	No	More than 5	Yes	Yes	Yes	Yes	Yes	Yes	Yes	yes	Yes	Yes	Yes	Yes	Two hours after meal	Two hours after meal	Two hours after meal	Two hours after meal	Two hours after meal	Two hours after meal	Two hours after meal	Two hours after meal	Two hours after meal	Two hours after meal	Two hours after meal	Two hours after meal	Yes	Yes	Yes	Yes	Yes	Yes
Yes	Dubai	Female	Emirati (United Arab Emirates)	30-39 years	Bachelor of pharmacy	individual Pharmacy	3-5 years	Yes	3 or less	Yes	Children, Elderly	University education, Publish literature	No	3-5	Yes	Yes	Yes	Yes	Yes	Yes	Yes	yes	Yes	Yes	Yes	Yes	Two hours after meal	Two hours after meal	Two hours after meal	Two hours after meal	Two hours after meal	Two hours after meal	Two hours after meal	Two hours after meal	Two hours after meal	Two hours after meal	Two hours after meal	Two hours after meal	Yes	Yes	Yes	Yes	Yes	Yes
Yes	Dubai	Female	Filipinos	20-29 years	Bachelor of pharmacy	individual Pharmacy	0-2 years	Yes	3 or less	Yes	Adult, Elderly	University education, Conferences, courses, and workshops...	No	3-5	Yes	Yes	Yes	Yes	Yes	Yes	Yes	yes	Yes	Yes	Yes	Yes	Two hours after meal	Two hours after meal	Two hours after meal	Two hours after meal	Two hours after meal	Two hours after meal	Two hours after meal	Two hours after meal	Two hours after meal	Two hours after meal	Two hours after meal	Two hours after meal	Yes	Yes	Yes	Yes	Yes	Yes
Yes	Sharjah	Female	Pakistani	20-29 years	Bachelor of pharmacy	Chain Pharmacy	0-2 years	Yes	3 or less	Yes	Children, Elderly	University education, Publish literature, Social media	No	3-5	No	No	No	No	No	No	No	No	No	No	No	No	Can be taken without regard to food	Can be taken without regard to food	Can be taken without regard to food	Can be taken without regard to food	Can be taken without regard to food	Can be taken without regard to food	Can be taken without regard to food	Can be taken without regard to food	Can be taken without regard to food	Can be taken without regard to food	Can be taken without regard to food	Can be taken without regard to food	No	No	No	No	No	No
Yes	Abu Dhabi	Female	Pakistani	20-29 years	Bachelor of pharmacy	Chain Pharmacy	3-5 years	Yes	3 or less	Yes	Children, Elderly	University education, Publish literature	No	1-2	No	No	No	No	No	No	No	No	No	No	No	No	Can be taken without regard to food	Can be taken without regard to food	Can be taken without regard to food	Can be taken without regard to food	Can be taken without regard to food	Can be taken without regard to food	Can be taken without regard to food	Can be taken without regard to food	Can be taken without regard to food	Can be taken without regard to food	Can be taken without regard to food	Can be taken without regard to food	No	No	No	No	No	No
Yes	Abu Dhabi	Female	Pakistani	20-29 years	Bachelor of pharmacy	Chain Pharmacy	0-2 years	Yes	3 or less	Yes	Children, Elderly	University education, Consultation with peers and medical experts, Social media	No	Zero	No	No	No	No	No	No	No	No	No	No	No	No	Can be taken without regard to food	Can be taken without regard to food	Can be taken without regard to food	Can be taken without regard to food	Can be taken without regard to food	Can be taken without regard to food	Can be taken without regard to food	Can be taken without regard to food	Can be taken without regard to food	Can be taken without regard to food	Can be taken without regard to food	Can be taken without regard to food	No	No	No	No	No	No
Yes	Dubai	Female	Pakistani	30-39 years	Bachelor of pharmacy	individual Pharmacy	6-10 years	Yes	3 or less	Yes	Adult, Elderly	University education, Social media	No	3-5	No	No	No	No	No	No	No	No	No	No	No	No	Can be taken without regard to food	Can be taken without regard to food	Can be taken without regard to food	Can be taken without regard to food	Can be taken without regard to food	Can be taken without regard to food	Can be taken without regard to food	Can be taken without regard to food	Can be taken without regard to food	Can be taken without regard to food	Can be taken without regard to food	Can be taken without regard to food	No	No	No	No	No	No
Yes	Dubai	Female	Iranian	30-39 years	Bachelor of pharmacy	Chain Pharmacy	3-5 years	Yes	3 or less	Yes	Elderly	University education, Publish literature	No	3-5	No	No	No	No	No	No	No	No	No	No	No	No	Can be taken without regard to food	Can be taken without regard to food	Can be taken without regard to food	Can be taken without regard to food	Can be taken without regard to food	Can be taken without regard to food	Can be taken without regard to food	Can be taken without regard to food	Can be taken without regard to food	Can be taken without regard to food	Can be taken without regard to food	Can be taken without regard to food	No	No	No	No	No	No
Yes	Abu Dhabi	Female	Iraqi	30-39 years	Bachelor of pharmacy	Chain Pharmacy	3-5 years	Yes	3 or less	Yes	Children, Elderly	University education, Consultation with peers and medical experts	No	1-2	No	No	No	No	No	No	No	No	No	No	No	No	Can be taken without regard to food	Can be taken without regard to food	Can be taken without regard to food	Can be taken without regard to food	Can be taken without regard to food	Can be taken without regard to food	Can be taken without regard to food	Can be taken without regard to food	Can be taken without regard to food	Can be taken without regard to food	Can be taken without regard to food	Can be taken without regard to food	No	No	No	No	No	No
Yes	Dubai	Female	Iraqi	40-49 years	Bachelor of pharmacy	individual Pharmacy	11-15 years	Yes	3 or less	Yes	Children, Elderly	University education, Publish literature, Social media	No	1-2	No	No	No	No	No	No	No	No	No	No	No	No	Can be taken without regard to food	Can be taken without regard to food	Can be taken without regard to food	Can be taken without regard to food	Can be taken without regard to food	Can be taken without regard to food	Can be taken without regard to food	Can be taken without regard to food	Can be taken without regard to food	Can be taken without regard to food	Can be taken without regard to food	Can be taken without regard to food	No	No	No	No	No	No
Yes	Dubai	Female	Iraqi	30-39 years	Bachelor of pharmacy	Chain Pharmacy	6-10 years	Yes	3 or less	Yes	Children, Elderly	University education, Consultation with peers and medical experts, Publish literature, Social media	Yes	1-2	No	No	No	No	No	No	No	No	No	No	No	No	Can be taken without regard to food	Can be taken without regard to food	Can be taken without regard to food	Can be taken without regard to food	Can be taken without regard to food	Can be taken without regard to food	Can be taken without regard to food	Can be taken without regard to food	Can be taken without regard to food	Can be taken without regard to food	Can be taken without regard to food	Can be taken without regard to food	No	No	No	No	No	No
Yes	Abu Dhabi	Female	Bangladeshis	30-39 years	Bachelor of pharmacy	Chain Pharmacy	3-5 years	Yes	3 or less	Yes	Children, Elderly	University education, Conferences, courses, and workshops...	No	1-2	No	No	No	No	No	No	No	No	No	No	No	No	Can be taken without regard to food	Can be taken without regard to food	Can be taken without regard to food	Can be taken without regard to food	Can be taken without regard to food	Can be taken without regard to food	Can be taken without regard to food	Can be taken without regard to food	Can be taken without regard to food	Can be taken without regard to food	Can be taken without regard to food	Can be taken without regard to food	No	No	No	No	No	No
Yes	Dubai	Female	Bangladeshis	20-29 years	Bachelor of pharmacy	Chain Pharmacy	0-2 years	Yes	3 or less	Yes	Children, Elderly	University education, Social media	No	Zero	No	No	No	No	No	No	No	No	No	No	No	No	Can be taken without regard to food	Can be taken without regard to food	Can be taken without regard to food	Can be taken without regard to food	Can be taken without regard to food	Can be taken without regard to food	Can be taken without regard to food	Can be taken without regard to food	Can be taken without regard to food	Can be taken without regard to food	Can be taken without regard to food	Can be taken without regard to food	No	No	No	No	No	No
Yes	Sharjah	Female	Syrian	20-29 years	Bachelor of pharmacy	Chain Pharmacy	3-5 years	Yes	3 or less	Yes	Elderly	University education, Conferences, courses, and workshops...	No	3-5	Yes	Yes	Yes	Yes	Yes	Yes	Yes	yes	Yes	Yes	Yes	Yes	Before meal with 1/2 hour	Before meal with 1/2 hour	Before meal with 1/2 hour	Before meal with 1/2 hour	Before meal with 1/2 hour	Before meal with 1/2 hour	Before meal with 1/2 hour	Before meal with 1/2 hour	Before meal with 1/2 hour	Before meal with 1/2 hour	Before meal with 1/2 hour	Before meal with 1/2 hour	Yes	Yes	Yes	Yes	Yes	Yes
Yes	Ajman	Female	Jordanian	30-39 years	Bachelor of pharmacy	Chain Pharmacy	3-5 years	Yes	3 or less	Yes	Children, Elderly	University education, Consultation with peers and medical experts, Social media	No	1-2	Yes	Yes	Yes	No	Yes	Yes	Yes	yes	Yes	Yes	Yes	Yes	Before meal with 1/2 hour	Before meal with 1/2 hour	Before meal with 1/2 hour	Before meal with 1/2 hour	Before meal with 1/2 hour	Before meal with 1/2 hour	Before meal with 1/2 hour	Before meal with 1/2 hour	Before meal with 1/2 hour	Before meal with 1/2 hour	Before meal with 1/2 hour	Before meal with 1/2 hour	Yes	Yes	Yes	Yes	Yes	Yes
Yes	Abu Dhabi	Female	Palestinian	30-39 years	Bachelor of pharmacy	Chain Pharmacy	3-5 years	Yes	3 or less	Yes	Elderly	University education, Conferences, courses, and workshops..., Consultation with peers and medical experts	No	1-2	Yes	Yes	Yes	Yes	Yes	Yes	Yes	yes	Yes	Yes	Yes	Yes	Before meal with 1/2 hour	Before meal with 1/2 hour	Before meal with 1/2 hour	Before meal with 1/2 hour	Before meal with 1/2 hour	Before meal with 1/2 hour	Before meal with 1/2 hour	Before meal with 1/2 hour	Before meal with 1/2 hour	Before meal with 1/2 hour	Before meal with 1/2 hour	Before meal with 1/2 hour	Yes	Yes	Yes	Yes	Yes	Yes
Yes	Sharjah	Female	Palestinian	30-39 years	Bachelor of pharmacy	Chain Pharmacy	3-5 years	Yes	3 or less	Yes	Children, Elderly	University education, Social media	Yes	1-2	Yes	Yes	Yes	Yes	Yes	Yes	Yes	yes	Yes	Yes	Yes	Yes	Before meal with 1/2 hour	Before meal with 1/2 hour	Before meal with 1/2 hour	Before meal with 1/2 hour	Before meal with 1/2 hour	Before meal with 1/2 hour	Before meal with 1/2 hour	Before meal with 1/2 hour	Before meal with 1/2 hour	Before meal with 1/2 hour	Before meal with 1/2 hour	Before meal with 1/2 hour	Yes	Yes	Yes	Yes	Yes	Yes
Yes	Abu Dhabi	Female	Egyptian	30-39 years	Bachelor of pharmacy	Chain Pharmacy	3-5 years	Yes	3 or less	Yes	Adult, Elderly	University education, Conferences, courses, and workshops..., Social media	No	3-5	Yes	Yes	Yes	Yes	Yes	Yes	Yes	yes	Yes	Yes	Yes	Yes	Before meal with 1/2 hour	Before meal with 1/2 hour	Before meal with 1/2 hour	Before meal with 1/2 hour	Before meal with 1/2 hour	Before meal with 1/2 hour	Before meal with 1/2 hour	Before meal with 1/2 hour	Before meal with 1/2 hour	Before meal with 1/2 hour	Before meal with 1/2 hour	Before meal with 1/2 hour	Yes	Yes	Yes	Yes	Yes	Yes
Yes	Sharjah	Female	Sudanese	30-39 years	Bachelor of pharmacy	Chain Pharmacy	6-10 years	Yes	3 or less	Yes	Elderly	University education, Publish literature	No	1-2	Yes	Yes	Yes	Yes	Yes	Yes	Yes	yes	Yes	Yes	Yes	Yes	Before meal with 1/2 hour	Before meal with 1/2 hour	Before meal with 1/2 hour	Before meal with 1/2 hour	Before meal with 1/2 hour	Before meal with 1/2 hour	Before meal with 1/2 hour	Before meal with 1/2 hour	Before meal with 1/2 hour	Before meal with 1/2 hour	Before meal with 1/2 hour	Before meal with 1/2 hour	Yes	Yes	Yes	Yes	Yes	Yes
Yes	Sharjah	Female	Indian	30-39 years	Bachelor of pharmacy	individual Pharmacy	6-10 years	Yes	3 or less	Yes	Adult, Elderly	University education, Social media	No	More than 5	Yes	Yes	Yes	Yes	Yes	Yes	Yes	yes	Yes	Yes	Yes	Yes	Before meal with 1/2 hour	Before meal with 1/2 hour	Before meal with 1/2 hour	Before meal with 1/2 hour	Before meal with 1/2 hour	Before meal with 1/2 hour	Before meal with 1/2 hour	Before meal with 1/2 hour	Before meal with 1/2 hour	Before meal with 1/2 hour	Before meal with 1/2 hour	Before meal with 1/2 hour	Yes	Yes	Yes	Yes	Yes	Yes
Yes	Dubai	Female	Filipinos	30-39 years	Bachelor of pharmacy	Chain Pharmacy	3-5 years	Yes	3 or less	Yes	Adult, Elderly	University education, Social media	Yes	1-2	Yes	Yes	Yes	Yes	Yes	Yes	Yes	yes	Yes	Yes	Yes	Yes	Before meal with 1/2 hour	Before meal with 1/2 hour	Before meal with 1/2 hour	Before meal with 1/2 hour	Before meal with 1/2 hour	Before meal with 1/2 hour	Before meal with 1/2 hour	Before meal with 1/2 hour	Before meal with 1/2 hour	Before meal with 1/2 hour	Before meal with 1/2 hour	Before meal with 1/2 hour	Yes	Yes	Yes	Yes	Yes	Yes
Yes	Abu Dhabi	Female	Filipinos	20-29 years	Bachelor of pharmacy	Chain Pharmacy	3-5 years	Yes	3 or less	Yes	Children, Elderly	University education, Publish literature, Social media	Yes	Zero	Yes	Yes	Yes	Yes	Yes	Yes	Yes	yes	Yes	Yes	Yes	Yes	Before meal with 1/2 hour	Before meal with 1/2 hour	Before meal with 1/2 hour	Before meal with 1/2 hour	Before meal with 1/2 hour	Before meal with 1/2 hour	Before meal with 1/2 hour	Before meal with 1/2 hour	Before meal with 1/2 hour	Before meal with 1/2 hour	Before meal with 1/2 hour	Before meal with 1/2 hour	Yes	Yes	Yes	Yes	Yes	Yes
Yes	Abu Dhabi	Female	Egyptian	20-29 years	Bachelor of pharmacy	Chain Pharmacy	3-5 years	Yes	3 or less	No	Adult	University education, Conferences, courses, and workshops..., Consultation with peers and medical experts, Publish literature	No	Zero	Yes	Yes	Yes	Yes	Yes	Yes	Yes	yes	Yes	Yes	Yes	Yes	Two hours after meal	Two hours after meal	Two hours after meal	Two hours after meal	Two hours after meal	Two hours after meal	Two hours after meal	Two hours after meal	Two hours after meal	Two hours after meal	Two hours after meal	Two hours after meal	Yes	Yes	Yes	Yes	Yes	Yes
Yes	Abu Dhabi	Female	Pakistani	20-29 years	Bachelor of pharmacy	individual Pharmacy	3-5 years	Yes	3 or less	Yes	Adult, Elderly	University education, Conferences, courses, and workshops...	No	1-2	Yes	Yes	Yes	Yes	Yes	Yes	Yes	yes	Yes	Yes	Yes	Yes	Before meal with 1/2 hour	Before meal with 1/2 hour	Before meal with 1/2 hour	Before meal with 1/2 hour	Before meal with 1/2 hour	Before meal with 1/2 hour	Before meal with 1/2 hour	Before meal with 1/2 hour	Before meal with 1/2 hour	Before meal with 1/2 hour	Before meal with 1/2 hour	Before meal with 1/2 hour	Yes	Yes	Yes	Yes	Yes	Yes
Yes	Abu Dhabi	Male	Egyptian	20-29 years	Bachelor of pharmacy	Chain Pharmacy	3-5 years	Yes	3 or less	No	Adult, Elderly	University education, Conferences, courses, and workshops..., Consultation with peers and medical experts	No	Zero	Yes	Yes	Yes	Yes	Yes	Yes	Yes	yes	Yes	Yes	Yes	Yes	Before meal with 1/2 hour	Before meal with 1/2 hour	Before meal with 1/2 hour	Before meal with 1/2 hour	Before meal with 1/2 hour	Before meal with 1/2 hour	Before meal with 1/2 hour	Before meal with 1/2 hour	Before meal with 1/2 hour	Before meal with 1/2 hour	Before meal with 1/2 hour	Before meal with 1/2 hour	Yes	Yes	Yes	Yes	Yes	Yes
Yes	Abu Dhabi	Male	Indian	20-29 years	Bachelor of pharmacy	individual Pharmacy	3-5 years	Yes	3 or less	Yes	Adult, Elderly	University education, Conferences, courses, and workshops...	No	1-2	No	No	Yes	Yes	No	Yes	Yes	yes	Yes	Yes	No	Yes	Can be taken without regard to food	Two hours after meal	With meal	Before meal with 1/2 hour	Before meal with 1/2 hour	With meal	Before meal with 1/2 hour	With meal	With meal	With meal	Before meal with 1/2 hour	Can be taken without regard to food	Yes	Yes	Yes	Yes	Yes	Yes
Yes	Abu Dhabi	Male	Indian	20-29 years	Bachelor of pharmacy	Chain Pharmacy	3-5 years	Yes	3 or less	Yes	Adult, Elderly	University education, Social media	No	1-2	No	No	Yes	Yes	No	Yes	Yes	yes	Yes	Yes	No	Yes	Can be taken without regard to food	Two hours after meal	With meal	Before meal with 1/2 hour	Before meal with 1/2 hour	With meal	Before meal with 1/2 hour	With meal	With meal	With meal	Can be taken without regard to food	Can be taken without regard to food	Yes	Yes	Yes	Yes	Yes	Yes
Yes	Abu Dhabi	Male	Indian	20-29 years	Bachelor of pharmacy	individual Pharmacy	3-5 years	Yes	3 or less	Yes	Adult, Elderly	University education, Social media	No	1-2	No	No	Yes	Yes	No	Yes	Yes	yes	Yes	Yes	No	Yes	Can be taken without regard to food	Two hours after meal	With meal	Before meal with 1/2 hour	Before meal with 1/2 hour	With meal	Before meal with 1/2 hour	With meal	With meal	With meal	Can be taken without regard to food	Can be taken without regard to food	Yes	Yes	Yes	Yes	Yes	Yes
Yes	Umm Al-Quwain	Female	Indian	20-29 years	Bachelor of pharmacy	Chain Pharmacy	0-2 years	Yes	3 or less	Yes	Adult, Elderly	University education, Consultation with peers and medical experts	No	3-5	No	No	Yes	Yes	No	Yes	Yes	yes	Yes	Yes	No	Yes	Can be taken without regard to food	Two hours after meal	With meal	Before meal with 1/2 hour	Before meal with 1/2 hour	With meal	Before meal with 1/2 hour	With meal	With meal	With meal	With meal	Can be taken without regard to food	Yes	Yes	Yes	Yes	Yes	Yes
Yes	Abu Dhabi	Male	Indian	20-29 years	Bachelor of pharmacy	Chain Pharmacy	0-2 years	Yes	3 or less	Yes	Adult, Elderly	University education, Consultation with peers and medical experts	No	1-2	No	No	Yes	Yes	No	Yes	Yes	yes	Yes	Yes	No	Yes	Can be taken without regard to food	Two hours after meal	With meal	Before meal with 1/2 hour	Before meal with 1/2 hour	With meal	Before meal with 1/2 hour	With meal	With meal	With meal	Can be taken without regard to food	Can be taken without regard to food	Yes	Yes	Yes	Yes	Yes	Yes
Yes	Abu Dhabi	Male	Indian	20-29 years	Bachelor of pharmacy	Chain Pharmacy	3-5 years	Yes	3 or less	Yes	Adult, Elderly	Conferences, courses, and workshops..., Consultation with peers and medical experts	No	1-2	No	No	Yes	Yes	No	Yes	Yes	yes	Yes	Yes	No	Yes	Can be taken without regard to food	Two hours after meal	With meal	Before meal with 1/2 hour	Before meal with 1/2 hour	With meal	Before meal with 1/2 hour	With meal	With meal	With meal	Can be taken without regard to food	Can be taken without regard to food	Yes	Yes	Yes	Yes	Yes	Yes
Yes	Abu Dhabi	Male	Indian	20-29 years	Bachelor of pharmacy	Chain Pharmacy	3-5 years	Yes	3 or less	Yes	Children, Elderly	University education, Consultation with peers and medical experts, Social media	No	1-2	No	No	Yes	Yes	No	Yes	Yes	yes	Yes	Yes	No	Yes	Can be taken without regard to food	Two hours after meal	With meal	Before meal with 1/2 hour	Before meal with 1/2 hour	With meal	Before meal with 1/2 hour	With meal	With meal	With meal	Can be taken without regard to food	Can be taken without regard to food	Yes	Yes	Yes	Yes	Yes	Yes
Yes	Abu Dhabi	Male	Indian	20-29 years	Bachelor of pharmacy	Chain Pharmacy	0-2 years	Yes	3 or less	Yes	Children, Elderly	University education, Consultation with peers and medical experts, Social media	No	1-2	No	No	Yes	Yes	No	Yes	Yes	yes	Yes	Yes	No	Yes	Can be taken without regard to food	Two hours after meal	With meal	Before meal with 1/2 hour	Before meal with 1/2 hour	With meal	Before meal with 1/2 hour	With meal	With meal	With meal	Can be taken without regard to food	Can be taken without regard to food	Yes	Yes	Yes	Yes	Yes	Yes
Yes	Abu Dhabi	Male	Indian	20-29 years	Bachelor of pharmacy	Chain Pharmacy	0-2 years	Yes	3 or less	Yes	Adult, Elderly	University education, Consultation with peers and medical experts, Social media	No	1-2	No	No	Yes	Yes	No	Yes	Yes	yes	Yes	Yes	No	Yes	Can be taken without regard to food	Two hours after meal	With meal	Before meal with 1/2 hour	Before meal with 1/2 hour	With meal	Before meal with 1/2 hour	With meal	With meal	With meal	Can be taken without regard to food	Can be taken without regard to food	Yes	Yes	Yes	Yes	Yes	Yes
Yes	Abu Dhabi	Male	Indian	30-39 years	Bachelor of pharmacy	Chain Pharmacy	6-10 years	Yes	3 or less	Yes	Adult, Elderly	University education, Consultation with peers and medical experts, Social media	No	1-2	No	No	Yes	Yes	No	Yes	Yes	yes	Yes	Yes	No	Yes	Can be taken without regard to food	Two hours after meal	With meal	Before meal with 1/2 hour	Before meal with 1/2 hour	With meal	Before meal with 1/2 hour	With meal	With meal	With meal	Before meal with 1/2 hour	Can be taken without regard to food	Yes	Yes	Yes	Yes	Yes	Yes
Yes	Abu Dhabi	Male	Indian	20-29 years	Bachelor of pharmacy	individual Pharmacy	0-2 years	Yes	3 or less	Yes	Adult, Elderly	University education, Consultation with peers and medical experts, Social media	No	1-2	No	No	Yes	Yes	No	Yes	Yes	yes	Yes	Yes	No	Yes	Can be taken without regard to food	Two hours after meal	With meal	Before meal with 1/2 hour	Before meal with 1/2 hour	With meal	Before meal with 1/2 hour	With meal	With meal	With meal	Can be taken without regard to food	Can be taken without regard to food	Yes	Yes	Yes	Yes	Yes	Yes
Yes	Abu Dhabi	Male	Indian	20-29 years	Bachelor of pharmacy	Chain Pharmacy	3-5 years	Yes	3 or less	Yes	Adult, Elderly	University education, Consultation with peers and medical experts, Social media	No	3-5	No	No	Yes	Yes	No	Yes	Yes	yes	Yes	Yes	No	Yes	Can be taken without regard to food	Two hours after meal	With meal	Before meal with 1/2 hour	Before meal with 1/2 hour	With meal	Before meal with 1/2 hour	With meal	With meal	With meal	Can be taken without regard to food	Can be taken without regard to food	Yes	Yes	Yes	Yes	Yes	Yes
Yes	Abu Dhabi	Male	Indian	20-29 years	Bachelor of pharmacy	individual Pharmacy	0-2 years	Yes	3 or less	Yes	Adult, Elderly	University education, Consultation with peers and medical experts, Social media	No	1-2	No	No	Yes	Yes	No	Yes	Yes	yes	Yes	Yes	No	Yes	Can be taken without regard to food	Two hours after meal	With meal	Before meal with 1/2 hour	Before meal with 1/2 hour	With meal	Before meal with 1/2 hour	With meal	With meal	With meal	Can be taken without regard to food	Can be taken without regard to food	Yes	Yes	Yes	Yes	Yes	Yes
Yes	Abu Dhabi	Male	Indian	20-29 years	Bachelor of pharmacy	individual Pharmacy	0-2 years	Yes	3 or less	Yes	Adult, Elderly	University education, Consultation with peers and medical experts, Social media	No	1-2	No	No	Yes	Yes	No	Yes	Yes	yes	Yes	Yes	No	Yes	Can be taken without regard to food	Two hours after meal	With meal	Before meal with 1/2 hour	Before meal with 1/2 hour	With meal	Before meal with 1/2 hour	With meal	With meal	With meal	Can be taken without regard to food	Can be taken without regard to food	Yes	Yes	Yes	Yes	Yes	Yes
Yes	Dubai	Female	Egyptian	50-59 years	Bachelor of pharmacy	individual Pharmacy	>15 years	Yes	3 or less	Yes	Adult, Elderly	University education, Consultation with peers and medical experts, Social media	Yes	1-2	No	No	Yes	Yes	No	Yes	Yes	yes	Yes	Yes	No	Yes	Can be taken without regard to food	Two hours after meal	With meal	Before meal with 1/2 hour	Before meal with 1/2 hour	With meal	Before meal with 1/2 hour	With meal	With meal	With meal	Before meal with 1/2 hour	Can be taken without regard to food	Yes	Yes	Yes	Yes	Yes	Yes
Yes	Dubai	Female	Egyptian	50-59 years	Bachelor of pharmacy	individual Pharmacy	>15 years	Yes	3 or less	Yes	Adult, Elderly	University education, Conferences, courses, and workshops..., Consultation with peers and medical experts, Publish literature, Social media	Yes	1-2	No	No	Yes	Yes	No	Yes	Yes	yes	Yes	Yes	No	Yes	Can be taken without regard to food	Two hours after meal	With meal	Before meal with 1/2 hour	Before meal with 1/2 hour	With meal	Before meal with 1/2 hour	With meal	With meal	With meal	Can be taken without regard to food	Can be taken without regard to food	Yes	Yes	Yes	Yes	Yes	Yes
Yes	Dubai	Female	Egyptian	50-59 years	Bachelor of pharmacy	individual Pharmacy	>15 years	Yes	3 or less	Yes	Elderly	Conferences, courses, and workshops..., Publish literature	Yes	1-2	No	No	Yes	Yes	No	Yes	Yes	yes	Yes	Yes	No	Yes	Can be taken without regard to food	Two hours after meal	With meal	Before meal with 1/2 hour	Before meal with 1/2 hour	With meal	Before meal with 1/2 hour	With meal	With meal	With meal	Can be taken without regard to food	Can be taken without regard to food	Yes	Yes	Yes	Yes	Yes	Yes
Yes	Dubai	Female	Egyptian	50-59 years	Bachelor of pharmacy	individual Pharmacy	11-15 years	Yes	3 or less	Yes	Elderly	Conferences, courses, and workshops..., Publish literature	Yes	3-5	No	No	Yes	Yes	No	Yes	Yes	yes	Yes	Yes	No	Yes	Can be taken without regard to food	Two hours after meal	With meal	Before meal with 1/2 hour	Before meal with 1/2 hour	With meal	Before meal with 1/2 hour	With meal	With meal	With meal	Can be taken without regard to food	Can be taken without regard to food	Yes	Yes	Yes	Yes	Yes	Yes
Yes	Dubai	Female	Egyptian	50-59 years	Bachelor of pharmacy	individual Pharmacy	11-15 years	Yes	3 or less	Yes	Elderly	Conferences, courses, and workshops..., Publish literature	Yes	3-5	No	No	Yes	Yes	No	Yes	Yes	yes	Yes	Yes	No	Yes	Can be taken without regard to food	Two hours after meal	With meal	Before meal with 1/2 hour	Before meal with 1/2 hour	With meal	Before meal with 1/2 hour	With meal	With meal	With meal	Can be taken without regard to food	Can be taken without regard to food	Yes	Yes	Yes	Yes	Yes	Yes
Yes	Dubai	Female	Egyptian	50-59 years	Bachelor of pharmacy	individual Pharmacy	11-15 years	Yes	3 or less	Yes	Elderly	Conferences, courses, and workshops..., Publish literature	Yes	3-5	No	No	Yes	Yes	No	Yes	Yes	yes	Yes	Yes	No	Yes	Can be taken without regard to food	Two hours after meal	With meal	Before meal with 1/2 hour	Before meal with 1/2 hour	With meal	Before meal with 1/2 hour	With meal	With meal	With meal	Can be taken without regard to food	Can be taken without regard to food	Yes	Yes	Yes	Yes	Yes	Yes
Yes	Dubai	Female	Egyptian	50-59 years	Bachelor of pharmacy	individual Pharmacy	11-15 years	Yes	3 or less	Yes	Elderly	Conferences, courses, and workshops..., Publish literature	Yes	1-2	No	No	Yes	Yes	No	Yes	Yes	yes	Yes	Yes	No	Yes	Can be taken without regard to food	Two hours after meal	With meal	Before meal with 1/2 hour	Before meal with 1/2 hour	With meal	Before meal with 1/2 hour	With meal	With meal	With meal	Can be taken without regard to food	Can be taken without regard to food	Yes	Yes	Yes	Yes	Yes	Yes
Yes	Dubai	Female	Egyptian	50-59 years	Bachelor of pharmacy	individual Pharmacy	>15 years	Yes	3 or less	Yes	Adult, Elderly	Conferences, courses, and workshops..., Publish literature	Yes	3-5	No	No	Yes	Yes	No	Yes	Yes	yes	Yes	Yes	No	Yes	Can be taken without regard to food	Two hours after meal	With meal	Before meal with 1/2 hour	Before meal with 1/2 hour	With meal	Before meal with 1/2 hour	With meal	With meal	With meal	Can be taken without regard to food	Can be taken without regard to food	Yes	Yes	Yes	Yes	Yes	Yes
Yes	Dubai	Female	Egyptian	50-59 years	Bachelor of pharmacy	individual Pharmacy	11-15 years	Yes	3 or less	Yes	Adult, Elderly	Conferences, courses, and workshops..., Publish literature	Yes	1-2	No	No	Yes	Yes	No	Yes	Yes	yes	Yes	Yes	No	Yes	Can be taken without regard to food	Two hours after meal	With meal	Before meal with 1/2 hour	Before meal with 1/2 hour	With meal	Before meal with 1/2 hour	With meal	With meal	With meal	Can be taken without regard to food	Can be taken without regard to food	Yes	Yes	Yes	Yes	Yes	Yes
Yes	Dubai	Female	Egyptian	50-59 years	Bachelor of pharmacy	individual Pharmacy	11-15 years	Yes	3 or less	Yes	Elderly	University education, Conferences, courses, and workshops..., Consultation with peers and medical experts	Yes	3-5	No	No	Yes	Yes	No	Yes	Yes	yes	Yes	Yes	No	Yes	Can be taken without regard to food	Two hours after meal	With meal	Before meal with 1/2 hour	Before meal with 1/2 hour	With meal	Before meal with 1/2 hour	With meal	With meal	With meal	Before meal with 1/2 hour	Can be taken without regard to food	Yes	Yes	Yes	Yes	Yes	Yes
Yes	Dubai	Female	Egyptian	>60 years	Bachelor of pharmacy	individual Pharmacy	>15 years	Yes	3 or less	Yes	Elderly	University education, Conferences, courses, and workshops...	Yes	3-5	No	No	Yes	Yes	No	Yes	Yes	yes	Yes	Yes	No	Yes	Can be taken without regard to food	Two hours after meal	With meal	Before meal with 1/2 hour	Before meal with 1/2 hour	With meal	Before meal with 1/2 hour	With meal	With meal	With meal	Can be taken without regard to food	Can be taken without regard to food	Yes	Yes	Yes	Yes	Yes	Yes
Yes	Dubai	Female	Egyptian	>60 years	Bachelor of pharmacy	individual Pharmacy	11-15 years	Yes	3 or less	Yes	Elderly	Publish literature, Social media	Yes	1-2	No	No	Yes	Yes	No	Yes	Yes	yes	Yes	Yes	No	Yes	Can be taken without regard to food	Two hours after meal	With meal	Before meal with 1/2 hour	Before meal with 1/2 hour	With meal	Before meal with 1/2 hour	With meal	With meal	With meal	Can be taken without regard to food	Can be taken without regard to food	Yes	Yes	Yes	Yes	Yes	Yes
Yes	Dubai	Female	Egyptian	>60 years	Bachelor of pharmacy	individual Pharmacy	11-15 years	Yes	3 or less	Yes	Elderly	Consultation with peers and medical experts, Publish literature, Social media	Yes	Zero	No	No	Yes	Yes	No	Yes	Yes	yes	Yes	Yes	No	Yes	Can be taken without regard to food	Two hours after meal	With meal	Before meal with 1/2 hour	Before meal with 1/2 hour	With meal	Before meal with 1/2 hour	With meal	With meal	With meal	Before meal with 1/2 hour	Can be taken without regard to food	Yes	Yes	Yes	Yes	Yes	Yes
Yes	Dubai	Female	Egyptian	>60 years	Bachelor of pharmacy	individual Pharmacy	>15 years	Yes	3 or less	Yes	Elderly	Consultation with peers and medical experts, Publish literature	Yes	Zero	No	No	Yes	Yes	No	Yes	Yes	yes	Yes	Yes	No	Yes	Can be taken without regard to food	Two hours after meal	With meal	Before meal with 1/2 hour	Before meal with 1/2 hour	With meal	Before meal with 1/2 hour	With meal	With meal	With meal	Before meal with 1/2 hour	Can be taken without regard to food	Yes	Yes	Yes	Yes	Yes	Yes
Yes	Dubai	Female	Egyptian	30-39 years	Bachelor of pharmacy	individual Pharmacy	6-10 years	Yes	3 or less	Yes	Elderly	University education, Conferences, courses, and workshops..., Consultation with peers and medical experts	Yes	Zero	No	No	Yes	Yes	No	Yes	Yes	yes	Yes	Yes	No	Yes	Can be taken without regard to food	Two hours after meal	With meal	Before meal with 1/2 hour	Before meal with 1/2 hour	With meal	Before meal with 1/2 hour	With meal	With meal	With meal	Can be taken without regard to food	Can be taken without regard to food	Yes	Yes	Yes	Yes	Yes	Yes
Yes	Dubai	Female	Egyptian	30-39 years	Bachelor of pharmacy	individual Pharmacy	6-10 years	Yes	3 or less	Yes	Adult, Elderly	University education, Consultation with peers and medical experts	Yes	More than 5	No	No	Yes	Yes	No	Yes	Yes	yes	Yes	Yes	No	Yes	Can be taken without regard to food	Two hours after meal	With meal	Before meal with 1/2 hour	Before meal with 1/2 hour	With meal	Before meal with 1/2 hour	With meal	With meal	With meal	Can be taken without regard to food	Can be taken without regard to food	Yes	Yes	Yes	Yes	Yes	Yes
Yes	Dubai	Female	Egyptian	30-39 years	Bachelor of pharmacy	individual Pharmacy	6-10 years	Yes	3 or less	Yes	Elderly	University education, Conferences, courses, and workshops...	Yes	More than 5	No	No	Yes	Yes	No	Yes	Yes	yes	Yes	Yes	No	Yes	Can be taken without regard to food	Two hours after meal	With meal	Before meal with 1/2 hour	Before meal with 1/2 hour	With meal	With meal	With meal	With meal	With meal	Can be taken without regard to food	Can be taken without regard to food	Yes	Yes	Yes	Yes	Yes	Yes
Yes	Dubai	Female	Egyptian	30-39 years	Bachelor of pharmacy	individual Pharmacy	6-10 years	Yes	3 or less	Yes	Adult, Elderly	University education, Consultation with peers and medical experts	Yes	More than 5	No	No	Yes	Yes	No	Yes	Yes	yes	Yes	Yes	No	Yes	Can be taken without regard to food	Two hours after meal	With meal	Before meal with 1/2 hour	Before meal with 1/2 hour	With meal	Before meal with 1/2 hour	With meal	With meal	With meal	Can be taken without regard to food	Two hours after meal	Yes	Yes	Yes	Yes	Yes	Yes
Yes	Dubai	Female	Egyptian	30-39 years	Bachelor of pharmacy	individual Pharmacy	6-10 years	Yes	3 or less	Yes	Elderly	Conferences, courses, and workshops..., Consultation with peers and medical experts	Yes	More than 5	No	No	Yes	Yes	No	Yes	Yes	yes	Yes	Yes	No	Yes	Can be taken without regard to food	Two hours after meal	With meal	Before meal with 1/2 hour	Before meal with 1/2 hour	With meal	Before meal with 1/2 hour	With meal	With meal	With meal	Can be taken without regard to food	Can be taken without regard to food	Yes	Yes	Yes	Yes	Yes	Yes
Yes	Dubai	Female	Egyptian	30-39 years	Bachelor of pharmacy	individual Pharmacy	6-10 years	Yes	3 or less	Yes	Adult, Elderly	Conferences, courses, and workshops..., Consultation with peers and medical experts	Yes	1-2	No	No	Yes	Yes	No	Yes	Yes	yes	Yes	Yes	No	Yes	Can be taken without regard to food	Two hours after meal	With meal	Before meal with 1/2 hour	Before meal with 1/2 hour	With meal	Before meal with 1/2 hour	With meal	With meal	With meal	Can be taken without regard to food	Can be taken without regard to food	Yes	Yes	Yes	Yes	Yes	Yes
Yes	Dubai	Female	Egyptian	30-39 years	Bachelor of pharmacy	individual Pharmacy	6-10 years	Yes	3 or less	Yes	Elderly	University education, Conferences, courses, and workshops..., Consultation with peers and medical experts	Yes	More than 5	No	No	Yes	Yes	No	Yes	Yes	yes	Yes	Yes	No	Yes	Can be taken without regard to food	Two hours after meal	With meal	Before meal with 1/2 hour	Before meal with 1/2 hour	With meal	Before meal with 1/2 hour	With meal	With meal	With meal	Can be taken without regard to food	Can be taken without regard to food	Yes	Yes	Yes	Yes	Yes	Yes
Yes	Dubai	Female	Egyptian	30-39 years	Bachelor of pharmacy	individual Pharmacy	6-10 years	Yes	3 or less	Yes	Elderly	University education, Conferences, courses, and workshops..., Consultation with peers and medical experts, Social media	Yes	More than 5	No	No	Yes	Yes	No	Yes	Yes	yes	Yes	Yes	No	Yes	Can be taken without regard to food	Two hours after meal	With meal	Before meal with 1/2 hour	Before meal with 1/2 hour	With meal	Before meal with 1/2 hour	With meal	With meal	With meal	Can be taken without regard to food	Can be taken without regard to food	Yes	Yes	Yes	Yes	Yes	Yes
Yes	Dubai	Female	Egyptian	30-39 years	Bachelor of pharmacy	individual Pharmacy	3-5 years	Yes	3 or less	Yes	Adult, Elderly	University education, Conferences, courses, and workshops...	Yes	More than 5	No	No	Yes	Yes	No	Yes	Yes	yes	Yes	Yes	No	Yes	Can be taken without regard to food	Two hours after meal	With meal	Before meal with 1/2 hour	Before meal with 1/2 hour	With meal	Before meal with 1/2 hour	With meal	With meal	With meal	Can be taken without regard to food	Can be taken without regard to food	Yes	Yes	Yes	Yes	Yes	Yes
Yes	Dubai	Female	Egyptian	30-39 years	Bachelor of pharmacy	individual Pharmacy	6-10 years	Yes	3 or less	Yes	Elderly	University education, Conferences, courses, and workshops..., Consultation with peers and medical experts	Yes	3-5	No	No	Yes	Yes	No	Yes	Yes	yes	Yes	Yes	No	Yes	Can be taken without regard to food	Two hours after meal	With meal	Before meal with 1/2 hour	Before meal with 1/2 hour	With meal	Before meal with 1/2 hour	With meal	With meal	With meal	Can be taken without regard to food	Can be taken without regard to food	Yes	Yes	Yes	Yes	Yes	Yes
Yes	Dubai	Female	Egyptian	30-39 years	Bachelor of pharmacy	individual Pharmacy	6-10 years	Yes	3 or less	Yes	Adult, Elderly	University education, Conferences, courses, and workshops...	Yes	Zero	No	No	Yes	Yes	No	Yes	Yes	yes	Yes	Yes	No	Yes	Can be taken without regard to food	Two hours after meal	With meal	Before meal with 1/2 hour	Before meal with 1/2 hour	With meal	Before meal with 1/2 hour	With meal	With meal	With meal	Can be taken without regard to food	Can be taken without regard to food	Yes	Yes	Yes	Yes	Yes	Yes
Yes	Sharjah	Female	Egyptian	20-29 years	Bachelor of pharmacy	Chain Pharmacy	3-5 years	Yes	3 or less	No	Adult	University education, Conferences, courses, and workshops...	No	Zero	Yes	Yes	Yes	Yes	Yes	Yes	Yes	yes	Yes	Yes	Yes	Yes	Before meal with 1/2 hour	Before meal with 1/2 hour	Before meal with 1/2 hour	Before meal with 1/2 hour	Before meal with 1/2 hour	Before meal with 1/2 hour	Before meal with 1/2 hour	Before meal with 1/2 hour	Before meal with 1/2 hour	Before meal with 1/2 hour	Before meal with 1/2 hour	Before meal with 1/2 hour	Yes	Yes	Yes	Yes	Yes	Yes
Yes	Sharjah	Female	Syrian	20-29 years	Bachelor of pharmacy	individual Pharmacy	0-2 years	Yes	3 or less	Yes	Children, Elderly	Conferences, courses, and workshops..., Publish literature	No	Zero	No	No	Yes	Yes	No	Yes	Yes	yes	Yes	Yes	No	Yes	Can be taken without regard to food	Two hours after meal	With meal	Before meal with 1/2 hour	Before meal with 1/2 hour	With meal	Before meal with 1/2 hour	With meal	With meal	With meal	Can be taken without regard to food	Can be taken without regard to food	Yes	Yes	Yes	Yes	Yes	Yes
Yes	Sharjah	Female	Syrian	20-29 years	Bachelor of pharmacy	individual Pharmacy	0-2 years	Yes	3 or less	Yes	Children, Elderly	University education, Publish literature	Yes	Zero	No	No	Yes	Yes	No	Yes	Yes	yes	Yes	Yes	No	Yes	Can be taken without regard to food	Two hours after meal	With meal	Before meal with 1/2 hour	Before meal with 1/2 hour	With meal	Before meal with 1/2 hour	With meal	With meal	With meal	Can be taken without regard to food	Can be taken without regard to food	Yes	Yes	Yes	Yes	Yes	Yes
Yes	Sharjah	Female	Syrian	20-29 years	Bachelor of pharmacy	individual Pharmacy	0-2 years	Yes	3 or less	Yes	Elderly	University education, Consultation with peers and medical experts	Yes	Zero	No	No	Yes	Yes	No	Yes	Yes	yes	Yes	Yes	No	Yes	Can be taken without regard to food	Two hours after meal	With meal	Before meal with 1/2 hour	Before meal with 1/2 hour	With meal	Before meal with 1/2 hour	With meal	With meal	With meal	Can be taken without regard to food	Can be taken without regard to food	Yes	Yes	Yes	Yes	Yes	Yes
Yes	Sharjah	Female	Indian	30-39 years	Bachelor of pharmacy	Chain Pharmacy	3-5 years	Yes	3 or less	No	Adult	University education, Conferences, courses, and workshops...	No	Zero	Yes	Yes	Yes	Yes	Yes	Yes	Yes	yes	Yes	Yes	Yes	Yes	Before meal with 1/2 hour	Before meal with 1/2 hour	Before meal with 1/2 hour	Before meal with 1/2 hour	Before meal with 1/2 hour	Before meal with 1/2 hour	Before meal with 1/2 hour	Before meal with 1/2 hour	Before meal with 1/2 hour	Before meal with 1/2 hour	Before meal with 1/2 hour	Before meal with 1/2 hour	Yes	Yes	Yes	Yes	Yes	Yes
Yes	Sharjah	Female	Syrian	20-29 years	Bachelor of pharmacy	individual Pharmacy	0-2 years	Yes	3 or less	Yes	Children, Elderly	Conferences, courses, and workshops..., Consultation with peers and medical experts, Publish literature, Social media	Yes	Zero	No	No	Yes	Yes	No	Yes	Yes	yes	Yes	Yes	No	Yes	Can be taken without regard to food	Two hours after meal	With meal	Before meal with 1/2 hour	Before meal with 1/2 hour	With meal	Before meal with 1/2 hour	With meal	With meal	With meal	Can be taken without regard to food	Can be taken without regard to food	Yes	Yes	Yes	Yes	Yes	Yes
Yes	Ajman	Female	Indian	30-39 years	Bachelor of pharmacy	Chain Pharmacy	6-10 years	Yes	3 or less	No	Adult, Elderly	University education, Conferences, courses, and workshops...	No	Zero	Yes	Yes	Yes	Yes	Yes	Yes	Yes	yes	Yes	Yes	Yes	Yes	Can be taken without regard to food	Before meal with 1/2 hour	Before meal with 1/2 hour	Before meal with 1/2 hour	Before meal with 1/2 hour	Before meal with 1/2 hour	Before meal with 1/2 hour	Before meal with 1/2 hour	Before meal with 1/2 hour	Before meal with 1/2 hour	Before meal with 1/2 hour	Before meal with 1/2 hour	Yes	Yes	Yes	Yes	Yes	Yes
Yes	Sharjah	Female	Syrian	20-29 years	Bachelor of pharmacy	individual Pharmacy	0-2 years	Yes	3 or less	Yes	Children, Elderly	Conferences, courses, and workshops..., Consultation with peers and medical experts	Yes	1-2	No	No	Yes	Yes	No	Yes	Yes	yes	Yes	Yes	No	Yes	Can be taken without regard to food	Two hours after meal	With meal	Before meal with 1/2 hour	Before meal with 1/2 hour	With meal	Before meal with 1/2 hour	With meal	With meal	With meal	Can be taken without regard to food	Can be taken without regard to food	Yes	Yes	Yes	Yes	Yes	Yes
Yes	Sharjah	Female	Jordanian	20-29 years	Bachelor of pharmacy	individual Pharmacy	0-2 years	Yes	3 or less	Yes	Children, Elderly	University education, Consultation with peers and medical experts	Yes	3-5	No	No	Yes	Yes	No	Yes	Yes	yes	Yes	Yes	No	Yes	Can be taken without regard to food	Two hours after meal	With meal	Before meal with 1/2 hour	Before meal with 1/2 hour	With meal	Before meal with 1/2 hour	With meal	With meal	With meal	Can be taken without regard to food	Can be taken without regard to food	No	No	No	No	No	No
Yes	Ajman	Female	Indian	20-29 years	Bachelor of pharmacy	individual Pharmacy	6-10 years	Yes	3 or less	Yes	Adult	University education, Conferences, courses, and workshops...	No	Zero	No	No	No	No	No	No	No	No	No	No	No	No	With meal	With meal	With meal	Before meal with 1/2 hour	Before meal with 1/2 hour	Two hours after meal	Two hours after meal	With meal	Two hours after meal	Two hours after meal	With meal	Before meal with 1/2 hour	No	No	Yes	Yes	No	No
Yes	Sharjah	Female	Indian	30-39 years	Bachelor of pharmacy	individual Pharmacy	3-5 years	Yes	3 or less	No	Children, Adult, Elderly	University education, Conferences, courses, and workshops...	No	Zero	Yes	Yes	Yes	Yes	Yes	Yes	Yes	yes	Yes	Yes	Yes	Yes	Before meal with 1/2 hour	Before meal with 1/2 hour	Before meal with 1/2 hour	Before meal with 1/2 hour	Two hours after meal	Two hours after meal	Two hours after meal	Two hours after meal	With meal	Two hours after meal	With meal	Can be taken without regard to food	No	No	No	No	Yes	No
Yes	Sharjah	Female	Jordanian	20-29 years	Bachelor of pharmacy	individual Pharmacy	0-2 years	Yes	3 or less	Yes	Elderly	University education, Consultation with peers and medical experts	Yes	Zero	No	No	Yes	Yes	No	Yes	Yes	yes	Yes	Yes	No	Yes	Can be taken without regard to food	Two hours after meal	With meal	Before meal with 1/2 hour	Before meal with 1/2 hour	With meal	Before meal with 1/2 hour	With meal	With meal	With meal	Can be taken without regard to food	Can be taken without regard to food	Yes	No	No	Yes	No	No
Yes	Sharjah	Female	Jordanian	20-29 years	Bachelor of pharmacy	individual Pharmacy	0-2 years	Yes	3 or less	Yes	Elderly	University education, Publish literature	Yes	More than 5	No	No	Yes	Yes	No	Yes	Yes	yes	Yes	Yes	No	Yes	Can be taken without regard to food	Two hours after meal	With meal	Before meal with 1/2 hour	Before meal with 1/2 hour	With meal	Before meal with 1/2 hour	With meal	With meal	With meal	Can be taken without regard to food	Can be taken without regard to food	No	No	No	Yes	No	Yes
Yes	Ajman	Female	Egyptian	20-29 years	Bachelor of pharmacy	individual Pharmacy	3-5 years	Yes	3 or less	No	Elderly	University education, Conferences, courses, and workshops..., Consultation with peers and medical experts, Publish literature	No	Zero	No	No	No	Yes	Yes	Yes	No	No	No	No	No	No	With meal	With meal	Before meal with 1/2 hour	Before meal with 1/2 hour	Two hours after meal	Two hours after meal	Two hours after meal	With meal	With meal	Two hours after meal	With meal	Before meal with 1/2 hour	No	No	No	Yes	No	No
Yes	Sharjah	Female	Jordanian	20-29 years	Bachelor of pharmacy	individual Pharmacy	0-2 years	Yes	3 or less	Yes	Children, Elderly	University education, Publish literature	Yes	More than 5	No	No	Yes	Yes	No	Yes	Yes	yes	Yes	Yes	No	Yes	Can be taken without regard to food	Two hours after meal	With meal	Before meal with 1/2 hour	Before meal with 1/2 hour	With meal	Before meal with 1/2 hour	With meal	With meal	With meal	Can be taken without regard to food	Can be taken without regard to food	No	Yes	No	No	No	No
Yes	Sharjah	Female	Jordanian	20-29 years	Bachelor of pharmacy	individual Pharmacy	0-2 years	Yes	3 or less	Yes	Elderly	University education,	Yes	More than 5	No	No	Yes	Yes	No	Yes	Yes	yes	Yes	Yes	No	Yes	Can be taken without regard to food	Two hours after meal	With meal	Before meal with 1/2 hour	Before meal with 1/2 hour	With meal	Before meal with 1/2 hour	With meal	With meal	With meal	Can be taken without regard to food	Can be taken without regard to food	No	No	Yes	No	No	Yes
Yes	Sharjah	Female	Sudanese	20-29 years	Bachelor of pharmacy	individual Pharmacy	6-10 years	Yes	3 or less	Yes	Elderly	University education	Yes	More than 5	Yes	Yes	Yes	Yes	Yes	No	No	yes	Yes	No	Yes	No	Two hours after meal	With meal	Before meal with 1/2 hour	With meal	With meal	Two hours after meal	Before meal with 1/2 hour	With meal	Two hours after meal	Two hours after meal	Two hours after meal	With meal	Yes	No	No	Yes	No	Yes
Yes	Sharjah	Female	Jordanian	30-39 years	Bachelor of pharmacy	individual Pharmacy	0-2 years	Yes	3 or less	Yes	Children, Elderly	University education, Conferences, courses, and workshops..., Consultation with peers and medical experts	Yes	More than 5	No	Yes	Yes	No	No	No	Yes	yes	No	Yes	Yes	Yes	Can be taken without regard to food	Two hours after meal	With meal	With meal	With meal	With meal	With meal	Two hours after meal	Before meal with 1/2 hour	Can be taken without regard to food	Two hours after meal	Before meal with 1/2 hour	Yes	No	No	No	Yes	Yes
Yes	Sharjah	Female	Jordanian	20-29 years	Bachelor of pharmacy	individual Pharmacy	3-5 years	No	3 or less	Yes	Children	University education	No	1-2	Yes	No	No	Yes	No	Yes	No	yes	No	No	Yes	No	Two hours after meal	Before meal with 1/2 hour	Two hours after meal	With meal	Before meal with 1/2 hour	Can be taken without regard to food	Before meal with 1/2 hour	Can be taken without regard to food	Before meal with 1/2 hour	Before meal with 1/2 hour	With meal	Two hours after meal	No	Yes	Yes	No	Yes	Yes
Yes	Ras Al Khaimah	Female	Bangladeshis	20-29 years	Doctor of Pharmacy (Pharm D)	individual Pharmacy	11-15 years	Yes	3 or less	No	Children	Social media	No	1-2	Yes	Yes	Yes	No	No	Yes	No	yes	Yes	No	No	No	Two hours after meal	Two hours after meal	Before meal with 1/2 hour	Two hours after meal	With meal	Before meal with 1/2 hour	Can be taken without regard to food	With meal	Two hours after meal	With meal	Two hours after meal	Before meal with 1/2 hour	No	No	Yes	No	No	Yes
Yes	Dubai	Female	Jordanian	20-29 years	Bachelor of pharmacy	individual Pharmacy	6-10 years	Yes	3 or less	Yes	Elderly	Conferences, courses, and workshops..., Consultation with peers and medical experts	Yes	Zero	Yes	Yes	No	Yes	No	Yes	No	No	No	Yes	Yes	Yes	With meal	With meal	Can be taken without regard to food	With meal	Before meal with 1/2 hour	Can be taken without regard to food	Before meal with 1/2 hour	Can be taken without regard to food	Before meal with 1/2 hour	Two hours after meal	Can be taken without regard to food	Before meal with 1/2 hour	Yes	No	No	No	Yes	Yes
Yes	Sharjah	Female	Syrian	20-29 years	Bachelor of pharmacy	individual Pharmacy	6-10 years	Yes	3 or less	Yes	Adult, Elderly	University education, Consultation with peers and medical experts	Yes	1-2	No	Yes	No	Yes	Yes	No	Yes	yes	Yes	No	Yes	No	Before meal with 1/2 hour	With meal	Two hours after meal	With meal	With meal	Two hours after meal	Can be taken without regard to food	Before meal with 1/2 hour	Before meal with 1/2 hour	With meal	Two hours after meal	Before meal with 1/2 hour	No	Yes	No	Yes	Yes	No
Yes	Sharjah	Female	Jordanian	20-29 years	Bachelor of pharmacy	individual Pharmacy	6-10 years	Yes	3 or less	No	Children, Elderly	Conferences, courses, and workshops..., Publish literature	Yes	Zero	No	No	Yes	Yes	No	Yes	Yes	No	No	Yes	Yes	No	Two hours after meal	Before meal with 1/2 hour	With meal	Can be taken without regard to food	Before meal with 1/2 hour	Two hours after meal	Can be taken without regard to food	Two hours after meal	With meal	Before meal with 1/2 hour	Can be taken without regard to food	Two hours after meal	No	No	Yes	Yes	Yes	No
Yes	Ajman	Female	Indian	20-29 years	Bachelor of pharmacy	individual Pharmacy	6-10 years	Yes	More than 3	Yes	Adult, Elderly	Consultation with peers and medical experts,	Yes	1-2	No	Yes	No	Yes	Yes	No	No	yes	No	No	Yes	Yes	With meal	Two hours after meal	Before meal with 1/2 hour	Before meal with 1/2 hour	With meal	Before meal with 1/2 hour	Two hours after meal	With meal	Before meal with 1/2 hour	With meal	Can be taken without regard to food	Two hours after meal	Yes	No	No	No	Yes	Yes
Yes	Dubai	Male	Indian	30-39 years	Bachelor of pharmacy	individual Pharmacy	3-5 years	Yes	3 or less	Yes	Children, Elderly	Conferences, courses, and workshops...	No	Zero	No	Yes	Yes	No	No	No	Yes	No	Yes	No	Yes	No	Two hours after meal	With meal	Before meal with 1/2 hour	Can be taken without regard to food	Two hours after meal	Before meal with 1/2 hour	Two hours after meal	Can be taken without regard to food	With meal	With meal	Before meal with 1/2 hour	Can be taken without regard to food	No	Yes	No	No	No	No
Yes	Sharjah	Female	Indian	40-49 years	Doctor of Pharmacy (Pharm D)	individual Pharmacy	11-15 years	Yes	3 or less	Yes	Elderly	Conferences, courses, and workshops..., Publish literature	Yes	Zero	No	Yes	Yes	No	No	Yes	No	yes	Yes	Yes	No	Yes	With meal	Before meal with 1/2 hour	Can be taken without regard to food	Before meal with 1/2 hour	Can be taken without regard to food	Before meal with 1/2 hour	Can be taken without regard to food	With meal	Two hours after meal	Can be taken without regard to food	Before meal with 1/2 hour	Before meal with 1/2 hour	No	Yes	Yes	No	No	Yes
Yes	Dubai	Female	Indian	30-39 years	Bachelor of pharmacy	individual Pharmacy	>15 years	Yes	3 or less	Yes	Elderly	University education,	Yes	3-5	No	Yes	Yes	No	Yes	Yes	Yes	No	Yes	Yes	No	Yes	Before meal with 1/2 hour	Two hours after meal	Can be taken without regard to food	Two hours after meal	Two hours after meal	Before meal with 1/2 hour	With meal	Before meal with 1/2 hour	Before meal with 1/2 hour	Can be taken without regard to food	With meal	Two hours after meal	No	No	Yes	Yes	No	Yes
Yes	Dubai	Female	Iranian	30-39 years	Bachelor of pharmacy	individual Pharmacy	3-5 years	Yes	3 or less	Yes	Elderly	Conferences, courses, and workshops..., Publish literature	Yes	1-2	Yes	No	No	Yes	Yes	Yes	No	No	Yes	No	Yes	No	Before meal with 1/2 hour	Two hours after meal	Can be taken without regard to food	With meal	Before meal with 1/2 hour	With meal	Before meal with 1/2 hour	Two hours after meal	Before meal with 1/2 hour	With meal	Two hours after meal	Before meal with 1/2 hour	Yes	Yes	No	Yes	No	Yes
Yes	Dubai	Female	Indian	30-39 years	Bachelor of pharmacy	individual Pharmacy	3-5 years	Yes	More than 3	No	Adult	University education, Conferences, courses, and workshops..., Consultation with peers and medical experts, Publish literature, Social media	Yes	Zero	Yes	Yes	No	No	No	No	No	No	No	No	No	No	Before meal with 1/2 hour	Before meal with 1/2 hour	Before meal with 1/2 hour	Two hours after meal	Before meal with 1/2 hour	Two hours after meal	Before meal with 1/2 hour	Before meal with 1/2 hour	Before meal with 1/2 hour	Two hours after meal	Before meal with 1/2 hour	With meal	No	Yes	No	Yes	No	Yes
Yes	Sharjah	Female	Indian	20-29 years	Bachelor of pharmacy	individual Pharmacy	3-5 years	Yes	3 or less	No	Elderly	University education, Conferences, courses, and workshops..., Consultation with peers and medical experts, Publish literature	No	Zero	No	No	Yes	Yes	Yes	No	No	yes	Yes	No	No	No	Two hours after meal	Two hours after meal	Two hours after meal	Two hours after meal	Two hours after meal	Two hours after meal	Two hours after meal	Two hours after meal	Two hours after meal	Two hours after meal	Two hours after meal	Two hours after meal	No	No	Yes	No	Yes	Yes
Yes	Sharjah	Female	Egyptian	20-29 years	Postgraduate studies	individual Pharmacy	3-5 years	Yes	3 or less	Yes	Elderly	University education, Conferences, courses, and workshops...	No	Zero	No	No	No	No	No	No	No	No	No	No	No	Yes	With meal	With meal	With meal	With meal	With meal	With meal	With meal	With meal	With meal	With meal	With meal	With meal	No	No	No	Yes	Yes	Yes
Yes	Abu Dhabi	Male	Filipinos	20-29 years	Bachelor of pharmacy	individual Pharmacy	3-5 years	Yes	3 or less	No	Children	University education, Conferences, courses, and workshops..., Consultation with peers and medical experts	No	Zero	No	No	No	No	No	No	No	No	No	No	No	No	Two hours after meal	Can be taken without regard to food	Can be taken without regard to food	Can be taken without regard to food	Can be taken without regard to food	Can be taken without regard to food	Can be taken without regard to food	Can be taken without regard to food	Can be taken without regard to food	Can be taken without regard to food	Can be taken without regard to food	Can be taken without regard to food	Yes	Yes	Yes	Yes	Yes	Yes
Yes	Ras Al Khaimah	Female	Sudanese	20-29 years	Bachelor of pharmacy	individual Pharmacy	3-5 years	Yes	3 or less	No	Children	University education, Conferences, courses, and workshops...	No	Zero	Yes	Yes	Yes	Yes	Yes	Yes	Yes	yes	Yes	Yes	Yes	Yes	Before meal with 1/2 hour	Before meal with 1/2 hour	Before meal with 1/2 hour	Before meal with 1/2 hour	Two hours after meal	Two hours after meal	Before meal with 1/2 hour	Before meal with 1/2 hour	Can be taken without regard to food	Can be taken without regard to food	Can be taken without regard to food	Two hours after meal	No	No	No	No	No	No
Yes	Sharjah	Male	Egyptian	20-29 years	Bachelor of pharmacy	individual Pharmacy	3-5 years	Yes	3 or less	No	Elderly	University education, Conferences, courses, and workshops..., Consultation with peers and medical experts	No	Zero	No	No	Yes	Yes	No	No	Yes	yes	No	No	Yes	Yes	Can be taken without regard to food	Can be taken without regard to food	Two hours after meal	Two hours after meal	Before meal with 1/2 hour	Before meal with 1/2 hour	Before meal with 1/2 hour	Before meal with 1/2 hour	Two hours after meal	Two hours after meal	Before meal with 1/2 hour	Before meal with 1/2 hour	No	No	No	Yes	Yes	Yes
Yes	Ajman	Male	Filipinos	30-39 years	Bachelor of pharmacy	individual Pharmacy	3-5 years	No	3 or less	No	Adult	University education, Conferences, courses, and workshops..., Consultation with peers and medical experts, Publish literature	No	Zero	No	No	Yes	Yes	Yes	Yes	No	No	No	Yes	Yes	Yes	Before meal with 1/2 hour	Before meal with 1/2 hour	Before meal with 1/2 hour	Before meal with 1/2 hour	Before meal with 1/2 hour	Two hours after meal	Two hours after meal	Two hours after meal	Before meal with 1/2 hour	Two hours after meal	Two hours after meal	With meal	Yes	Yes	No	No	No	Yes
Yes	Dubai	Male	Indian	20-29 years	Bachelor of pharmacy	individual Pharmacy	3-5 years	No	3 or less	No	Elderly	University education, Conferences, courses, and workshops..., Consultation with peers and medical experts, Publish literature	No	Zero	No	Yes	No	Yes	No	Yes	No	yes	No	Yes	No	No	Before meal with 1/2 hour	Before meal with 1/2 hour	Before meal with 1/2 hour	Before meal with 1/2 hour	Before meal with 1/2 hour	Two hours after meal	Two hours after meal	Two hours after meal	With meal	With meal	With meal	With meal	Yes	Yes	Yes	Yes	Yes	Yes
Yes	Abu Dhabi	Male	Indian	20-29 years	Bachelor of pharmacy	individual Pharmacy	3-5 years	Yes	3 or less	No	Elderly	University education, Conferences, courses, and workshops..., Publish literature, Social media	No	Zero	No	No	No	No	No	No	Yes	yes	Yes	Yes	No	No	Can be taken without regard to food	With meal	Can be taken without regard to food	Can be taken without regard to food	Can be taken without regard to food	Two hours after meal	Can be taken without regard to food	Can be taken without regard to food	With meal	Two hours after meal	Two hours after meal	With meal	No	No	No	No	No	No
Yes	Dubai	Male	Egyptian	30-39 years	Bachelor of pharmacy	individual Pharmacy	0-2 years	Yes	3 or less	No	Adult, Elderly	University education, Conferences, courses, and workshops..., Consultation with peers and medical experts, Publish literature, Social media	No	Zero	Yes	Yes	Yes	Yes	Yes	Yes	Yes	yes	Yes	Yes	Yes	Yes	Before meal with 1/2 hour	Before meal with 1/2 hour	Before meal with 1/2 hour	Before meal with 1/2 hour	Before meal with 1/2 hour	Can be taken without regard to food	Before meal with 1/2 hour	Before meal with 1/2 hour	Before meal with 1/2 hour	Two hours after meal	Before meal with 1/2 hour	Before meal with 1/2 hour	Yes	Yes	No	Yes	No	No
Yes	Sharjah	Female	Indian	30-39 years	Bachelor of pharmacy	individual Pharmacy	3-5 years	Yes	3 or less	No	Children, Adult, Elderly	University education, Conferences, courses, and workshops..., Consultation with peers and medical experts, Publish literature, Social media	No	Zero	Yes	Yes	Yes	Yes	Yes	Yes	Yes	yes	Yes	Yes	Yes	Yes	Before meal with 1/2 hour	Before meal with 1/2 hour	Before meal with 1/2 hour	Before meal with 1/2 hour	Before meal with 1/2 hour	Two hours after meal	Before meal with 1/2 hour	Before meal with 1/2 hour	Before meal with 1/2 hour	Before meal with 1/2 hour	Before meal with 1/2 hour	Before meal with 1/2 hour	No	No	No	No	No	No
Yes	Abu Dhabi	Male	Jordanian	30-39 years	Bachelor of pharmacy	individual Pharmacy	0-2 years	Yes	3 or less	No	Children, Adult, Elderly	University education, Conferences, courses, and workshops..., Consultation with peers and medical experts, Publish literature	No	Zero	No	No	No	No	No	No	No	No	No	No	No	No	Two hours after meal	Two hours after meal	Two hours after meal	Two hours after meal	With meal	Before meal with 1/2 hour	Before meal with 1/2 hour	Before meal with 1/2 hour	Two hours after meal	With meal	Before meal with 1/2 hour	Two hours after meal	No	No	No	Yes	Yes	Yes
Yes	Abu Dhabi	Male	Indian	20-29 years	Bachelor of pharmacy	individual Pharmacy	3-5 years	Yes	3 or less	No	Adult	University education, Conferences, courses, and workshops..., Social media	No	Zero	No	No	No	No	No	No	Yes	yes	Yes	Yes	Yes	Yes	Two hours after meal	Two hours after meal	Two hours after meal	Two hours after meal	Two hours after meal	Two hours after meal	Two hours after meal	Two hours after meal	Two hours after meal	Two hours after meal	Two hours after meal	Two hours after meal	Yes	Yes	Yes	Yes	Yes	Yes
Yes	Sharjah	Female	Indian	30-39 years	Bachelor of pharmacy	individual Pharmacy	0-2 years	Yes	3 or less	No	Children, Adult, Elderly	University education, Conferences, courses, and workshops..., Consultation with peers and medical experts, Publish literature, Social media	No	Zero	Yes	Yes	Yes	Yes	Yes	Yes	Yes	yes	Yes	Yes	Yes	Yes	Before meal with 1/2 hour	With meal	With meal	With meal	Two hours after meal	Two hours after meal	Two hours after meal	Two hours after meal	Can be taken without regard to food	Can be taken without regard to food	Two hours after meal	Two hours after meal	Yes	Yes	Yes	Yes	Yes	Yes
Yes	Dubai	Male	Indian	20-29 years	Bachelor of pharmacy	individual Pharmacy	3-5 years	Yes	3 or less	No	Elderly	University education, Conferences, courses, and workshops..., Social media	No	Zero	No	No	No	No	No	No	No	No	No	No	No	No	Can be taken without regard to food	Two hours after meal	Two hours after meal	With meal	With meal	Two hours after meal	Two hours after meal	Two hours after meal	With meal	Two hours after meal	Before meal with 1/2 hour	Two hours after meal	Yes	Yes	Yes	Yes	Yes	Yes
Yes	Abu Dhabi	Female	Syrian	20-29 years	Bachelor of pharmacy	individual Pharmacy	0-2 years	Yes	3 or less	No	Adult	University education, Conferences, courses, and workshops...	No	Zero	No	No	No	No	No	No	No	yes	Yes	Yes	Yes	Yes	Two hours after meal	Two hours after meal	With meal	Before meal with 1/2 hour	Before meal with 1/2 hour	Two hours after meal	With meal	Two hours after meal	Two hours after meal	With meal	Two hours after meal	Two hours after meal	Yes	Yes	Yes	Yes	Yes	Yes
Yes	Ajman	Male	Sudanese	20-29 years	Bachelor of pharmacy	individual Pharmacy	3-5 years	Yes	3 or less	No	Adult	University education, Conferences, courses, and workshops..., Consultation with peers and medical experts, Publish literature	No	Zero	No	No	No	No	No	No	No	No	Yes	Yes	Yes	Yes	Can be taken without regard to food	With meal	Before meal with 1/2 hour	With meal	Before meal with 1/2 hour	Two hours after meal	With meal	Before meal with 1/2 hour	With meal	Before meal with 1/2 hour	Two hours after meal	Before meal with 1/2 hour	Yes	Yes	Yes	Yes	Yes	Yes
Yes	Ajman	Female	Indian	20-29 years	Bachelor of pharmacy	individual Pharmacy	3-5 years	Yes	3 or less	No	Children	University education, Conferences, courses, and workshops..., Consultation with peers and medical experts, Publish literature	No	Zero	Yes	Yes	Yes	No	No	Yes	Yes	No	No	Yes	Yes	Yes	Two hours after meal	Two hours after meal	Before meal with 1/2 hour	Before meal with 1/2 hour	Before meal with 1/2 hour	With meal	With meal	Before meal with 1/2 hour	Before meal with 1/2 hour	Before meal with 1/2 hour	Two hours after meal	Before meal with 1/2 hour	No	No	No	Yes	Yes	Yes
Yes	Ajman	Female	Indian	30-39 years	Bachelor of pharmacy	individual Pharmacy	3-5 years	Yes	3 or less	No	Adult	University education, Conferences, courses, and workshops..., Consultation with peers and medical experts	No	Zero	No	No	Yes	Yes	Yes	Yes	No	No	No	Yes	Yes	Yes	With meal	Before meal with 1/2 hour	Before meal with 1/2 hour	Before meal with 1/2 hour	With meal	With meal	With meal	Before meal with 1/2 hour	Before meal with 1/2 hour	Before meal with 1/2 hour	With meal	Two hours after meal	No	No	Yes	Yes	No	No
Yes	Abu Dhabi	Male	Indian	30-39 years	Bachelor of pharmacy	individual Pharmacy	3-5 years	Yes	3 or less	No	Adult	University education, Conferences, courses, and workshops..., Publish literature	No	Zero	Yes	Yes	Yes	Yes	Yes	Yes	Yes	yes	Yes	Yes	Yes	Yes	Before meal with 1/2 hour	Two hours after meal	Two hours after meal	With meal	With meal	Before meal with 1/2 hour	With meal	With meal	Before meal with 1/2 hour	Two hours after meal	Before meal with 1/2 hour	With meal	Yes	Yes	Yes	Yes	Yes	Yes
Yes	Abu Dhabi	Male	Indian	30-39 years	Bachelor of pharmacy	individual Pharmacy	3-5 years	Yes	3 or less	No	Adult, Elderly	University education, Social media	No	Zero	No	No	No	No	No	No	No	No	No	No	No	No	Two hours after meal	With meal	Before meal with 1/2 hour	Two hours after meal	Two hours after meal	Before meal with 1/2 hour	Before meal with 1/2 hour	Two hours after meal	With meal	With meal	Before meal with 1/2 hour	Two hours after meal	Yes	Yes	Yes	Yes	Yes	Yes
Yes	Abu Dhabi	Male	Egyptian	30-39 years	Bachelor of pharmacy	individual Pharmacy	3-5 years	Yes	3 or less	No	Adult	University education, Conferences, courses, and workshops..., Consultation with peers and medical experts	No	Zero	Yes	Yes	Yes	Yes	Yes	Yes	Yes	yes	Yes	No	No	No	Two hours after meal	Before meal with 1/2 hour	Two hours after meal	With meal	Before meal with 1/2 hour	Before meal with 1/2 hour	Before meal with 1/2 hour	Two hours after meal	Two hours after meal	With meal	Before meal with 1/2 hour	Before meal with 1/2 hour	Yes	Yes	Yes	Yes	Yes	Yes
Yes	Dubai	Female	Indian	20-29 years	Bachelor of pharmacy	Chain Pharmacy	3-5 years	Yes	3 or less	No	Adult	University education, Conferences, courses, and workshops..., Social media	No	Zero	No	No	No	No	Yes	Yes	Yes	No	No	No	No	No	Two hours after meal	With meal	Before meal with 1/2 hour	Before meal with 1/2 hour	Before meal with 1/2 hour	Two hours after meal	With meal	Before meal with 1/2 hour	Two hours after meal	Two hours after meal	Two hours after meal	Two hours after meal	No	No	Yes	Yes	Yes	No
Yes	Abu Dhabi	Male	Indian	20-29 years	Bachelor of pharmacy	individual Pharmacy	3-5 years	Yes	3 or less	No	Elderly	University education, Conferences, courses, and workshops..., Social media	No	Zero	No	No	Yes	No	No	Yes	Yes	yes	No	No	Yes	Yes	Two hours after meal	Two hours after meal	Two hours after meal	Two hours after meal	Two hours after meal	Two hours after meal	Two hours after meal	Two hours after meal	Two hours after meal	Two hours after meal	Two hours after meal	Two hours after meal	Yes	Yes	Yes	Yes	Yes	Yes
Yes	Ajman	Male	Indian	20-29 years	Bachelor of pharmacy	individual Pharmacy	3-5 years	Yes	3 or less	No	Adult, Elderly	University education, Conferences, courses, and workshops..., Consultation with peers and medical experts, Publish literature, Social media	No	Zero	Yes	Yes	Yes	Yes	Yes	Yes	Yes	yes	Yes	Yes	Yes	Yes	Before meal with 1/2 hour	Before meal with 1/2 hour	Before meal with 1/2 hour	Before meal with 1/2 hour	Before meal with 1/2 hour	Before meal with 1/2 hour	Before meal with 1/2 hour	Before meal with 1/2 hour	Before meal with 1/2 hour	Before meal with 1/2 hour	Before meal with 1/2 hour	Before meal with 1/2 hour	No	No	No	No	No	No
Yes	Abu Dhabi	Female	Indian	20-29 years	Bachelor of pharmacy	Chain Pharmacy	3-5 years	Yes	3 or less	No	Children, Adult, Elderly	University education, Conferences, courses, and workshops..., Consultation with peers and medical experts	No	Zero	No	No	Yes	Yes	No	No	No	yes	Yes	Yes	No	No	With meal	With meal	With meal	With meal	With meal	With meal	With meal	With meal	With meal	With meal	With meal	With meal	Yes	Yes	Yes	Yes	Yes	Yes
Yes	Ajman	Male	Syrian	20-29 years	Bachelor of pharmacy	individual Pharmacy	3-5 years	Yes	3 or less	No	Children, Adult	University education, Social media	No	Zero	No	No	No	No	No	No	No	No	No	No	No	No	Can be taken without regard to food	Can be taken without regard to food	Can be taken without regard to food	Can be taken without regard to food	Can be taken without regard to food	Can be taken without regard to food	Two hours after meal	Can be taken without regard to food	Two hours after meal	Two hours after meal	Can be taken without regard to food	With meal	Yes	Yes	Yes	Yes	Yes	Yes
Yes	Ajman	Female	Indian	20-29 years	Bachelor of pharmacy	individual Pharmacy	3-5 years	Yes	3 or less	No	Children	University education, Conferences, courses, and workshops...	No	Zero	Yes	Yes	Yes	No	No	No	Yes	No	No	Yes	No	No	Two hours after meal	With meal	With meal	Can be taken without regard to food	With meal	Two hours after meal	Two hours after meal	Two hours after meal	Before meal with 1/2 hour	Two hours after meal	Two hours after meal	With meal	Yes	Yes	No	No	No	No
Yes	Dubai	Male	Egyptian	20-29 years	Bachelor of pharmacy	Chain Pharmacy	3-5 years	Yes	3 or less	No	Adult, Elderly	University education, Conferences, courses, and workshops..., Social media	No	Zero	Yes	Yes	Yes	Yes	Yes	Yes	Yes	yes	Yes	Yes	Yes	Yes	Before meal with 1/2 hour	Before meal with 1/2 hour	Before meal with 1/2 hour	Two hours after meal	Two hours after meal	Two hours after meal	With meal	With meal	Two hours after meal	Two hours after meal	With meal	Two hours after meal	Yes	No	No	Yes	Yes	Yes
Yes	Dubai	Female	Indian	30-39 years	Bachelor of pharmacy	individual Pharmacy	0-2 years	No	3 or less	No	Children, Adult, Elderly	University education, Conferences, courses, and workshops..., Consultation with peers and medical experts, Publish literature	No	Zero	Yes	Yes	Yes	Yes	Yes	Yes	Yes	yes	Yes	Yes	Yes	Yes	Can be taken without regard to food	Before meal with 1/2 hour	With meal	Before meal with 1/2 hour	Two hours after meal	With meal	Two hours after meal	With meal	With meal	Two hours after meal	Two hours after meal	With meal	No	No	No	No	No	No
Yes	Abu Dhabi	Female	Indian	20-29 years	Bachelor of pharmacy	individual Pharmacy	3-5 years	Yes	3 or less	No	Adult, Elderly	University education, Conferences, courses, and workshops..., Publish literature, Social media	No	Zero	Yes	Yes	Yes	Yes	Yes	Yes	Yes	yes	Yes	Yes	Yes	Yes	Two hours after meal	Two hours after meal	Two hours after meal	Before meal with 1/2 hour	Two hours after meal	With meal	Before meal with 1/2 hour	Two hours after meal	With meal	Two hours after meal	Two hours after meal	With meal	Yes	Yes	Yes	Yes	Yes	Yes
Yes	Abu Dhabi	Male	Indian	30-39 years	Bachelor of pharmacy	individual Pharmacy	3-5 years	Yes	3 or less	No	Adult	University education	No	Zero	Yes	Yes	Yes	Yes	Yes	Yes	Yes	yes	Yes	Yes	Yes	Yes	With meal	With meal	With meal	Before meal with 1/2 hour	Two hours after meal	Two hours after meal	Two hours after meal	With meal	With meal	Two hours after meal	Two hours after meal	Two hours after meal	Yes	Yes	Yes	Yes	Yes	Yes
Yes	Abu Dhabi	Female	Indian	30-39 years	Bachelor of pharmacy	individual Pharmacy	3-5 years	Yes	3 or less	No	Adult	University education, Social media	No	Zero	No	No	No	No	No	No	No	No	No	No	No	No	With meal	With meal	With meal	Before meal with 1/2 hour	Two hours after meal	Two hours after meal	Two hours after meal	Two hours after meal	Before meal with 1/2 hour	Two hours after meal	Two hours after meal	Before meal with 1/2 hour	Yes	Yes	Yes	Yes	Yes	Yes
Yes	Abu Dhabi	Male	Indian	30-39 years	Bachelor of pharmacy	individual Pharmacy	3-5 years	Yes	3 or less	No	Children	University education, Conferences, courses, and workshops..., Social media	No	Zero	Yes	Yes	Yes	Yes	Yes	Yes	Yes	yes	Yes	Yes	Yes	Yes	Before meal with 1/2 hour	Before meal with 1/2 hour	Before meal with 1/2 hour	Before meal with 1/2 hour	Before meal with 1/2 hour	Before meal with 1/2 hour	Before meal with 1/2 hour	Before meal with 1/2 hour	Before meal with 1/2 hour	Before meal with 1/2 hour	Before meal with 1/2 hour	Before meal with 1/2 hour	Yes	Yes	Yes	Yes	Yes	Yes
Yes	Abu Dhabi	Male	Indian	20-29 years	Bachelor of pharmacy	individual Pharmacy	3-5 years	Yes	3 or less	Yes	Adult, Elderly	University education, Social media	No	Zero	Yes	No	No	Yes	No	No	Yes	yes	No	Yes	Yes	No	Before meal with 1/2 hour	Before meal with 1/2 hour	With meal	With meal	Before meal with 1/2 hour	Before meal with 1/2 hour	With meal	With meal	With meal	With meal	With meal	With meal	Yes	Yes	Yes	Yes	Yes	Yes
Yes	Abu Dhabi	Male	Egyptian	30-39 years	Bachelor of pharmacy	Chain Pharmacy	0-2 years	Yes	3 or less	No	Elderly	University education, Conferences, courses, and workshops...	No	Zero	No	No	No	No	No	No	No	No	No	No	No	No	Two hours after meal	Two hours after meal	Two hours after meal	Two hours after meal	Two hours after meal	Two hours after meal	Two hours after meal	Two hours after meal	Two hours after meal	Two hours after meal	Two hours after meal	Two hours after meal	Yes	Yes	Yes	Yes	Yes	Yes
Yes	Abu Dhabi	Female	Egyptian	30-39 years	Bachelor of pharmacy	Chain Pharmacy	3-5 years	Yes	3 or less	No	Adult	University education, Conferences, courses, and workshops..., Publish literature, Social media	No	Zero	Yes	Yes	Yes	Yes	Yes	Yes	Yes	yes	Yes	Yes	Yes	Yes	Before meal with 1/2 hour	Before meal with 1/2 hour	Before meal with 1/2 hour	Before meal with 1/2 hour	Before meal with 1/2 hour	Before meal with 1/2 hour	Before meal with 1/2 hour	Before meal with 1/2 hour	Before meal with 1/2 hour	Before meal with 1/2 hour	Before meal with 1/2 hour	Before meal with 1/2 hour	No	Yes	No	Yes	No	Yes
Yes	Abu Dhabi	Male	Indian	20-29 years	Bachelor of pharmacy	individual Pharmacy	0-2 years	Yes	3 or less	No	Adult	University education, Conferences, courses, and workshops..., Publish literature, Social media	No	Zero	No	No	Yes	Yes	Yes	Yes	Yes	No	No	No	Yes	Yes	With meal	With meal	With meal	With meal	Before meal with 1/2 hour	Before meal with 1/2 hour	Before meal with 1/2 hour	Before meal with 1/2 hour	With meal	With meal	With meal	With meal	Yes	Yes	Yes	Yes	Yes	Yes
Yes	Abu Dhabi	Male	Indian	20-29 years	Bachelor of pharmacy	individual Pharmacy	3-5 years	Yes	3 or less	No	Children, Adult	University education, Conferences, courses, and workshops..., Publish literature	No	Zero	No	No	No	Yes	Yes	Yes	Yes	No	Yes	Yes	Yes	No	Can be taken without regard to food	Can be taken without regard to food	Can be taken without regard to food	Can be taken without regard to food	Two hours after meal	With meal	Before meal with 1/2 hour	Before meal with 1/2 hour	Before meal with 1/2 hour	Before meal with 1/2 hour	Two hours after meal	Two hours after meal	Yes	Yes	Yes	Yes	Yes	Yes
Yes	Abu Dhabi	Male	Egyptian	20-29 years	Bachelor of pharmacy	Chain Pharmacy	3-5 years	Yes	3 or less	No	Children, Adult	University education, Conferences, courses, and workshops..., Publish literature, Social media	No	Zero	Yes	Yes	Yes	Yes	Yes	Yes	Yes	yes	Yes	Yes	Yes	Yes	Two hours after meal	Two hours after meal	Two hours after meal	Two hours after meal	Two hours after meal	Two hours after meal	Two hours after meal	Two hours after meal	Two hours after meal	Two hours after meal	Two hours after meal	Two hours after meal	Yes	Yes	Yes	Yes	Yes	Yes
Yes	Abu Dhabi	Female	Indian	30-39 years	Bachelor of pharmacy	Chain Pharmacy	3-5 years	Yes	3 or less	No	Children, Adult	University education, Conferences, courses, and workshops...	No	Zero	No	No	No	No	No	Yes	Yes	yes	No	No	Yes	Yes	Before meal with 1/2 hour	Before meal with 1/2 hour	Before meal with 1/2 hour	Before meal with 1/2 hour	Before meal with 1/2 hour	Before meal with 1/2 hour	Before meal with 1/2 hour	Before meal with 1/2 hour	Before meal with 1/2 hour	Before meal with 1/2 hour	With meal	With meal	Yes	Yes	No	Yes	Yes	Yes
Yes	Abu Dhabi	Female	Filipinos	30-39 years	Bachelor of pharmacy	individual Pharmacy	0-2 years	Yes	3 or less	No	Children, Adult	University education, Conferences, courses, and workshops...	No	Zero	Yes	Yes	Yes	Yes	Yes	Yes	Yes	yes	Yes	Yes	Yes	Yes	Two hours after meal	Two hours after meal	Two hours after meal	Two hours after meal	With meal	With meal	Two hours after meal	Two hours after meal	Before meal with 1/2 hour	Two hours after meal	With meal	Two hours after meal	Yes	Yes	Yes	Yes	Yes	Yes
Yes	Abu Dhabi	Female	Indian	20-29 years	Bachelor of pharmacy	individual Pharmacy	3-5 years	Yes	3 or less	Yes	Children, Elderly	University education, Conferences, courses, and workshops..., Social media	No	Zero	Yes	No	Yes	No	Yes	Yes	Yes	No	Yes	Yes	No	No	Two hours after meal	With meal	Before meal with 1/2 hour	Before meal with 1/2 hour	With meal	Two hours after meal	Before meal with 1/2 hour	Before meal with 1/2 hour	Before meal with 1/2 hour	Before meal with 1/2 hour	Before meal with 1/2 hour	With meal	Yes	Yes	Yes	Yes	Yes	Yes
Yes	Abu Dhabi	Male	Filipinos	20-29 years	Bachelor of pharmacy	Chain Pharmacy	3-5 years	Yes	3 or less	Yes	Children, Adult	University education, Conferences, courses, and workshops..., Consultation with peers and medical experts, Publish literature, Social media	No	Zero	No	No	No	No	No	Yes	Yes	No	No	Yes	Yes	Yes	Two hours after meal	Two hours after meal	Before meal with 1/2 hour	Before meal with 1/2 hour	Before meal with 1/2 hour	With meal	Before meal with 1/2 hour	Before meal with 1/2 hour	With meal	Before meal with 1/2 hour	With meal	Two hours after meal	Yes	Yes	Yes	Yes	Yes	Yes
Yes	Abu Dhabi	Male	Syrian	30-39 years	Bachelor of pharmacy	Chain Pharmacy	0-2 years	Yes	3 or less	No	Adult	University education	No	Zero	Yes	Yes	Yes	Yes	Yes	Yes	Yes	yes	Yes	Yes	Yes	Yes	Before meal with 1/2 hour	Before meal with 1/2 hour	Before meal with 1/2 hour	Before meal with 1/2 hour	With meal	With meal	Before meal with 1/2 hour	Before meal with 1/2 hour	With meal	Two hours after meal	Two hours after meal	Two hours after meal	Yes	Yes	Yes	Yes	Yes	Yes
Yes	Abu Dhabi	Female	Indian	30-39 years	Bachelor of pharmacy	individual Pharmacy	3-5 years	Yes	3 or less	No	Children	University education	No	Zero	No	No	No	No	No	No	No	No	No	Yes	Yes	No	Before meal with 1/2 hour	Before meal with 1/2 hour	Before meal with 1/2 hour	Before meal with 1/2 hour	Before meal with 1/2 hour	Before meal with 1/2 hour	Before meal with 1/2 hour	Before meal with 1/2 hour	Before meal with 1/2 hour	Before meal with 1/2 hour	Before meal with 1/2 hour	Before meal with 1/2 hour	Yes	Yes	Yes	Yes	Yes	Yes
Yes	Abu Dhabi	Female	Jordanian	20-29 years	Postgraduate studies	individual Pharmacy	3-5 years	No	3 or less	Yes	Children	Conferences, courses, and workshops..., Consultation with peers and medical experts	No	More than 5	No	Yes	No	Yes	Yes	Yes	Yes	yes	Yes	Yes	Yes	Yes	Before meal with 1/2 hour	Before meal with 1/2 hour	With meal	Two hours after meal	Can be taken without regard to food	With meal	Before meal with 1/2 hour	Before meal with 1/2 hour	Before meal with 1/2 hour	Can be taken without regard to food	Before meal with 1/2 hour	Two hours after meal	Yes	Yes	Yes	Yes	Yes	Yes
